# Supplementary material for: Comparative transcriptomics analysis revealing flower trichome development during flower development in two Lonicera japonica Thunb. cultivars using RNA-seq
Source: BMC Plant Biol. 2020 Jul 17;20:341. doi: 10.1186/s12870-020-02546-6 (PMC7368687; doi:10.1186/s12870-020-02546-6)
Supplement: Supplementary file 3 — Additional file 3: Table S1. Comparison of the density of glandular and non-glandular hairs in ‘Damaohua’ and ‘Yujin 1’ (mm-2). Table S2. Comparison of the lengths of glandular and non-glandular hairs in ‘Damaohua’ and ‘Yujin 1’ (μm). Table S3. Assembly summary of transcriptomic data. Table S4. Preprocessing results of sequencing data quality. Table S5. Annotation results of the unigenes. Table S6. Summary of top 10 GO terms and top 20 KEGG pathway assignments for the L. japonica flower transcriptome. Table S7. DEGs involved in trichome development. Table S8. Primers used for analysis of gene expression by qRT-PCR. Table S9. DEGs involved in signal transduction. Table S10. DEGs involved in secondary metabolites. Table S11. DEGs involved in plant resistance. [file 12870_2020_2546_MOESM3_ESM.xlsx]

## Sheet: Table S1
Table S1 Comparision of the density of glandular hair and non-glandular hair in 'Damaohua' and 'Yujin 1' (mm-2).
	S1	S2	S3	S4	S5	S6
Glandular hair of 'Damaohua'	10±1aA	17±2.646aA	5±1.732aA	5±1bA	4.3±0.577bA	3.3±1.528aA
Glandular hair of 'Yujin 1'	14±3.606aA	18±3.606aA	7.3±1.155aA	6.3±0.577aA	6±0aA	5±1aA
Non-glandular hair of 'Damaohua'	39±3.606aA	50±3.606aA	25±1.732aA	12±1.528bA	9±1.732aA	8±1aA
Non-glandular hair of 'Yujin 1'	41±3.606aA	53±1.732aA	27.3±0.577aA	18±1.732aA	9.3±1.155aA	9±1aA

## Sheet: Table S2
Table S2 Comparision of the length of glandular hair and non-glandular hair in 'Damaohua' and 'Yujin 1' (μm).
	S1	S2	S3	S4	S5	S6
Glandular hair of 'Damaohua'	210±6.245bB	232±4.163bB	210±5.508aA	205±4aA	175±7bA	157±2.646aA
Glandular hair of 'Yujin 1'	233±2.646aA	250±2.646aA	205±2aA	208±5.292aA	193±2.646aA	165±2.646aA
Non-glandular hair of 'Damaohua'	281±5.568aA	309±4.583bA	316±5.568aA	290±7.550aA	215±5.568bB	180±9.644bB
Non-glandular hair of 'Yujin 1'	292±5.568aA	330±6.245aA	320±5.568aA	295±5.292aA	290±6aA	263±60245aA
Note: Different capital and small letters in the same line represent significant difference at 0.01 and 0.05 levels, respectively.

## Sheet: Table S3
Table S3 Assembly summary of transcriptomic data.
Assembly	Number
Total unigenes generated	134303
N50 length (bp)	1642
Average unigenes length (bp)	1047
GC (%)	45.75

## Sheet: Table S4
Table S4 The preprocessing results of sequencing data quality.
Sample	raw_reads	raw_bases	clean_reads	clean_bases	valid_bases	Q30	GC
D_1_1	49744260	7461639000	47445382	6854223437	0.9186	0.9119	0.4572
D_1_2	48938512	7340776800	46879596	6789281408	0.9249	0.9157	0.4577
D_1_3	49805734	7470860100	46546706	6652352074	0.8904	0.9089	0.4564
D_2_1	49525804	7428870600	46706854	6685201745	0.8999	0.9157	0.4535
D_2_2	49389378	7408406700	46568898	6703662413	0.9049	0.9155	0.4608
D_2_3	48951500	7342725000	46085456	6586216867	0.897	0.9161	0.4585
D_3_1	49797422	7469613300	46867116	6737972196	0.9021	0.9146	0.4592
D_3_2	49804630	7470694500	46928162	6750147199	0.9036	0.9153	0.4476
D_3_3	49860898	7479134700	45912720	6593792964	0.8816	0.896	0.4462
D_4_1	49709862	7456479300	46118402	6616917860	0.8874	0.9028	0.4476
D_4_2	49481352	7422202800	45095196	6478915320	0.8729	0.8894	0.4493
D_4_3	49747188	7462078200	45912908	6601688098	0.8847	0.8991	0.45
D_5_1	49368692	7405303800	45617010	6563284641	0.8863	0.9004	0.444
D_5_2	49338632	7400794800	45830814	6598013294	0.8915	0.905	0.4449
D_5_3	49870850	7480627500	46271598	6671224220	0.8918	0.9039	0.4444
D_6_1	49553548	7433032200	45894634	6604268437	0.8885	0.9006	0.4454
D_6_2	49129810	7369471500	45296172	6531294495	0.8863	0.8971	0.4464
D_6_3	49259610	7388941500	46277440	6685641546	0.9048	0.9137	0.4503
D_7_1	49450030	7417504500	45390408	6504997947	0.877	0.8975	0.4939
D_7_2	49703162	7455474300	44914250	6408272576	0.8595	0.8896	0.4996
D_7_3	46241208	6936181200	43138822	6223055456	0.8972	0.9108	0.4958
Y_1_1	49768564	7465284600	45842006	6568731360	0.8799	0.8995	0.4463
Y_1_2	49118092	7367713800	45153968	6465411057	0.8775	0.8997	0.4536
Y_1_3	49190054	7378508100	45851140	6612522947	0.8962	0.9065	0.452
Y_2_1	49043594	7356539100	46053768	6636148464	0.9021	0.9118	0.4539
Y_2_2	49255264	7388289600	46158338	6642094115	0.899	0.9116	0.4536
Y_2_3	49518824	7427823600	46706668	6750791541	0.9089	0.9143	0.4522
Y_3_1	49482890	7422433500	46399510	6692538182	0.9017	0.9108	0.4502
Y_3_2	49767664	7465149600	46791038	6724218128	0.9007	0.9129	0.4543
Y_3_3	49135738	7370360700	46183170	6662115796	0.9039	0.912	0.4516
Y_4_1	49590912	7438636800	46632258	6724418476	0.904	0.913	0.4512
Y_4_2	49354978	7403246700	46464762	6713400889	0.9068	0.913	0.4527
Y_4_3	48975710	7346356500	45783452	6590474129	0.8971	0.9087	0.4526
Y_5_1	49330470	7399570500	46353564	6685050188	0.9034	0.9124	0.4492
Y_5_2	49187690	7378153500	46332080	6699112420	0.908	0.9156	0.4484
Y_5_3	49381348	7407202200	46610008	6704435823	0.9051	0.9176	0.4503
Y_6_1	49840094	7476014100	47146702	6780906537	0.907	0.9186	0.4502
Y_6_2	49429544	7414431600	47580178	6931677037	0.9349	0.9127	0.4463
Y_6_3	49425330	7413799500	47823232	6952524482	0.9378	0.9167	0.4477
Y_7_1	49713106	7456965900	46670564	6743131155	0.9043	0.9161	0.5006
Y_7_2	48953624	7343043600	46061516	6652765731	0.906	0.9174	0.4971
Y_7_3	49040680	7356102000	46278476	6677544121	0.9078	0.921	0.4914

## Sheet: Table S5
Table S5 Annotation results of the unigenes.
Unigene	NR	Swiss-Prot	KEGG	KOG	eggNOG	GO	Pfam
134303	89903	62854	35281	48206	83031	58653	191
1	0.669404	0.468001	0.262697	0.358935	0.618236	0.436692	0.00142216

## Sheet: Table S6
Table S6 Summary of top 10 GO terms and top 20 KEGG pathways assignment for the L.japonica flower transcriptome.
Biological process	The enriched Stages	Cellular component	The enriched Stages	Molecular function	The enriched Stages	KEGG pathways	The enriched Stages
response to chitin	S2, S3, S4, S5, S6, S7	apoplast	S1, S2, S3, S4, S6	ADP binding	S1, S2, S3, S4, S6	Phenylpropanoid biosynthesis	S1, S2, S3, S4, S5, S6, S7
plant-type hypersensitive response	S1, S2, S3, S4, S6	cell wall	S1, S2, S3, S4, S6	DNA binding transcription factor activity	S2, S3, S4, S6	Plant hormone signal transduction	S1, S2, S3, S4, S5, S6, S7
defense response	S2, S3, S4, S6	integral component of membrane	S1, S2, S3, S4, S6	xyloglucan:xyloglucosyl transferase activity	S1, S2, S5, S6	Starch and sucrose metabolism	S1, S2, S3, S4, S6, S7
response to wounding	S3, S4, S5	plasma membrane	S1, S2, S3, S4, S6	sequence-specific DNA binding	S3, S4, S6	alpha-Linolenic acid metabolism	S1, S2, S3, S4, S5
xyloglucan metabolic process	S1, S5, S6	plasmodesma	S1, S3, S4, S6	transcription regulatory region DNA binding	S2, S3, S4	Chloroalkane and chloroalkene degradation	S2, S3, S4, S7
cell wall biogenesis	S1, S5, S6	chloroplast	S1, S2, S3	calmodulin binding	S3, S6	Drug metabolism - cytochrome P450	S3, S4, S5, S7
transcription, DNA-templated	S3, S4	RNA polymerase II transcription factor complex	S2, S3, S4	hydrolase activity, acting on acid anhydrides, in phosphorus-containing anhydrides	S3, S4	Linoleic acid metabolism	S1, S3, S4, S6
response to abscisic acid	S1, S6	anchored component of plasma membrane	S2, S6	hydrolase activity, hydrolyzing O-glycosyl compounds	S1, S6	Metabolism of xenobiotics by cytochrome P450	S3, S4, S5, S7
signal transduction	S1, S2	extracellular region	S4, S7	L-ascorbate oxidase activity	S3, S5	Retinol metabolism	S2, S3, S4, S7
auxin-activated signaling pathway	S1, S4	monolayer-surrounded lipid storage body	S2, S5	mRNA methyltransferase activity	S3, S5	Sesquiterpenoid and triterpenoid biosynthesis	S1, S2, S3, S6
cellulose metabolic process	S1, S2	plant-type cell wall	S1, S4	raucaffricine beta-glucosidase activity	S4, S7	Steroid biosynthesis	S1, S2, S4, S5
defense response to fungus	S3, S4	vacuole	S1, S2	vomilenine glucosyltransferase activity	S4, S7	Ascorbate and aldarate metabolism	S1, S3, S4
ethylene-activated signaling pathway	S4, S6	cell periphery	S4	hydrolase activity, acting on ester bonds	S1	Cyanoamino acid metabolism	S2, S4, S7
cell wall organization	S1	chloroplast membrane	S1	oxidoreductase activity, acting on paired donors, with incorporation or reduction of molecular oxygen, NAD(P)H as one donor, and incorporation of one atom of oxygen	S1	Glycerolipid metabolism	S1, S2, S6
plant-type secondary cell wall biogenesis	S1	pollen tube	S1	pectinesterase activity	S1	Pentose and glucuronate interconversions	S1, S3, S4
pollen tube growth	S1	cis-Golgi network membrane	S2	protein dimerization activity	S1	Phosphatidylinositol signaling system	S1, S4, S6
defense response to fungus, incompatible interaction	S2	chloroplast stroma	S3	secologanin synthase activity	S1	Stilbenoid, diarylheptanoid and gingerol biosynthesis	S1, S5, S6
detection of hypoxia	S2	glyoxysomal membrane	S3	solute:proton antiporter activity	S1	Wnt signaling pathway	S1, S3, S6
DNA integration	S2	nucleolus organizer region	S3	squalene monooxygenase activity	S1	Carotenoid biosynthesis	S1, S2
peptidyl-cysteine oxidation	S2	exocyst	S4	aspartic-type endopeptidase activity	S2	D-Glutamine and D-glutamate metabolism	S1, S2
response to water deprivation	S2	COPII vesicle coat	S5	endonuclease activity	S2	Glycolysis / Gluconeogenesis	S1, S2
regulation of defense response	S3	fungal-type cell wall	S5	IAA-Leu conjugate hydrolase activity	S2	Phospholipase D signaling pathway	S1, S4
response to external biotic stimulus	S3	host cell cytoplasm	S5	IAA-Phe conjugate hydrolase activity	S2	Limonene and pinene degradation	S2, S4
response to heat	S3	NADPH oxidase complex	S5	nucleic acid binding	S2	Tyrosine metabolism	S2, S7
response to salicylic acid	S3	nuclear nucleosome	S5	RNA-directed DNA polymerase activity	S2	Protein processing in endoplasmic reticulum	S3, S4
multicellular organism development	S4	nuclear outer membrane-endoplasmic reticulum membrane network	S5	beta-1,3-galactosyltransferase activity	S3	Biosynthesis of unsaturated fatty acids	S3, S5
response to molecule of bacterial origin	S4	nuclear proteasome complex	S5	lipase activity	S3	Amino sugar and nucleotide sugar metabolism	S3, S6
(R)-2-hydroxy-alpha-linolenic acid biosynthetic process	S5	proteasome storage granule	S5	inositol oxygenase activity	S4	Fatty acid elongation	S3, S6
cellular response to reactive oxygen species	S5	vacuolar proton-transporting V-type ATPase complex	S5	lupeol synthase activity	S4	TGF-beta signaling pathway	S4, S5
oligosaccharide catabolic process	S5	endosome	S6	serine-type exopeptidase activity	S4	Naphthalene degradation	S4, S7
proteasomal ubiquitin-independent protein catabolic process	S5	Golgi apparatus	S6	calcium-dependent protein serine/threonine kinase activity	S5	AMPK signaling pathway	S5, S6
somatic embryogenesis	S5	intracellular membrane-bounded organelle	S6	calmodulin-dependent protein kinase activity	S5	Ribosome	S5, S7
viral RNA genome replication	S5	trans-Golgi network	S6	glucan endo-1,3-beta-glucanase activity, C-3 substituted reducing group	S5	Nicotinate and nicotinamide metabolism	S6, S7
abscisic acid-activated signaling pathway	S6	cytosolic large ribosomal subunit	S7	glucan endo-1,4-beta-glucanase activity, C-3 substituted reducing group	S5	Brassinosteroid biosynthesis	S1
leaf senescence	S6	DNA replication preinitiation complex	S7	peroxidase activity	S5	Ether lipid metabolism	S1
response to cold	S6	fungal-type vacuole	S7	RNA-directed 5'-3' RNA polymerase activity	S5	Flavonoid biosynthesis	S1
cell junction assembly	S7	MCM core complex	S7	symporter activity	S5	Cutin, suberine and wax biosynthesis	S2
ductus arteriosus closure	S7	mitotic spindle pole body	S7	calcium ion binding	S6	Fatty acid degradation	S2
mitotic DNA replication initiation	S7	nuclear pre-replicative complex	S7	dolichol kinase activity	S6	Monoterpenoid biosynthesis	S2
negative regulation of helicase activity	S7	nuclear replication fork	S7	protein serine/threonine phosphatase activity	S6	Phenylalanine, tyrosine and tryptophan biosynthesis	S2
ovulation	S7	ribosome	S7	ubiquitin-protein transferase activity	S6	Taurine and hypotaurine metabolism	S2
parturition	S7	specific granule lumen	S7	15-hydroxyprostaglandin dehydrogenase (NAD+) activity	S7	Glutathione metabolism	S3
pathogenesis	S7			alcohol dehydrogenase (NAD) activity	S7	Quorum sensing	S3
polysaccharide catabolic process	S7			diacylglycerol kinase activity	S7	Terpenoid backbone biosynthesis	S3
thrombin-activated receptor signaling pathway	S7			intronic transcription regulatory region sequence-specific DNA binding	S7	Inositol phosphate metabolism	S4
				oxidoreductase activity	S7	Cysteine and methionine metabolism	S5
				prostaglandin E receptor activity	S7	Fatty acid metabolism	S5
				pyruvate decarboxylase activity	S7	HIF-1 signaling pathway	S5
				structural constituent of ribosome	S7	MAPK signaling pathway - fly	S5
						Oxidative phosphorylation	S5
						Phagosome	S5
						Phosphonate and phosphinate metabolism	S5
						Proteasome	S5
						Steroid hormone biosynthesis	S5
						Calcium signaling pathway	S6
						Endocytosis	S6
						Folate biosynthesis	S6
						Hedgehog signaling pathway	S6
						Hedgehog signaling pathway - fly	S6
						NF-kappa B signaling pathway	S6
						Rap1 signaling pathway	S6
						Aminobenzoate degradation	S7
						Arachidonic acid metabolism	S7
						Arginine and proline metabolism	S7
						Cell cycle - yeast	S7
						Degradation of aromatic compounds	S7
						Primary bile acid biosynthesis	S7
						Styrene degradation	S7
						Tryptophan metabolism	S7

## Sheet: Table S7
Table S7 The DEGs were involved in trichome development.
#Unigene_ID	Swissprot ID	Annotation	Biological process	The foldChange of 'Yujin 1' vs 'Damaohua' in seven flower periods							Family
				S1	S2	S3	S4	S5	S6	S7
TRINITY_DN12860_c0_g1_i3_10	Q8S8F8.1	GLABRA2 expression modulator	trichome differentiation (GO:0010026)	0.0197286	0.842936	1.00582	1.29761	1.31438	2.18882	1.12676	G2-like
TRINITY_DN14226_c0_g1_i6_22	Q9C9C4.1	Enolase 1, chloroplastic	trichome morphogenesis (GO:0010090)	0.117881	0.521663	0.533352	0.489696	8.14798	Inf
TRINITY_DN14639_c0_g1_i3_25	Q8S8F8.1	GLABRA2 expression modulator	trichome differentiation (GO:0010026)	0.127152	1.21268	1.2298	1.29514	0.394772	0	Inf	G2-like
TRINITY_DN14937_c0_g2_i1_22	F4HZB2.1	Protein SPIRRIG	trichome morphogenesis (GO:0010090)	0.246745	2.06188	0.920055	0.540222	0.865107	0.790841
TRINITY_DN16475_c0_g1_i1_4	Q9FF86.1	BAHD acyltransferase DCR	trichome morphogenesis (GO:0010090)	0.242952	3.14669	1.50021	0.636372	0.724281	1.05287	0.462196	NAC
TRINITY_DN16501_c0_g1_i2_24	Q6NMC6.1	Protein ABIL3	trichome morphogenesis (GO:0010090)	15.1748	1.73417	1.14212	0.499004	3.52799	0.559597	Inf	Nin-like
TRINITY_DN16800_c0_g1_i9_23	Q6NMC6.1	Protein ABIL3	trichome morphogenesis (GO:0010090)	2.39258	0.851409	0.904377	1.02228	2.55079	Inf	0.766199	Nin-like
TRINITY_DN16924_c2_g1_i3_3	Q9C882.2	rihelix transcription factor GTL1	trichome morphogenesis (GO:0010090)	0.165504	0.985007	0.902866	0.739163	0.858106	0.743088	1.1342	Trihelix
TRINITY_DN17836_c0_g1_i5_6	Q9ZNT0.1	Protein SUPPRESSOR OF K(+) TRANSPORT GROWTH DEFECT 1	trichome branching (GO:0010091)	0.373834	7.55105	1.29511	1.22972	1.31037	1.0576	0.230148	FAR1
TRINITY_DN18502_c0_g1_i13_6	Q9SXY0.1	Chromatin assembly factor 1 subunit FAS1	trichome differentiation (GO:0010026)	1.71871	0.892919	1.04186	1.04148	1.12841	0.949909	3.08149
TRINITY_DN19291_c0_g2_i5_13	P42697.3	Dynamin-related protein 1A	trichome branching (GO:0010091)	0
TRINITY_DN20149_c0_g1_i3_9	Q9C9C4.1	Enolase 1, chloroplastic	trichome morphogenesis (GO:0010090)	0.0165256	Inf	0.0767997	Inf	Inf	0
TRINITY_DN20857_c0_g2_i1_9	P42697.3	Dynamin-related protein 1A	trichome branching (GO:0010091)	0	Inf		Inf
TRINITY_DN21671_c1_g1_i4_10	P0CH30.1	E3 ubiquitin-protein ligase RING1	seed trichome elongation (GO:0090378)	1.39251	1.17252	1.45023	1.27253	1.51553	0.332231	1.13518	bZIP
TRINITY_DN21748_c0_g1_i1_4	Q0WSY2.1	Filament-like plant protein 4	trichome morphogenesis (GO:0010090)	0.667429	0.654229	0.527351	0.801079	0.746614	0.486761	1.78101	SBP
TRINITY_DN21999_c0_g1_i2_10	Q9C9C4.1	Enolase 1, chloroplastic	trichome morphogenesis (GO:0010090)	0.039402	1.78564	0.0643716	0.250741	1.04568	0
TRINITY_DN22316_c1_g5_i1_23	Q9ZNT0.1	Protein SUPPRESSOR OF K(+) TRANSPORT GROWTH DEFECT 1	trichome branching (GO:0010091)	0.70037	1.66812	2.19102	0.785381	1.23792	0.0565119	1.21368
TRINITY_DN22351_c0_g1_i1_11	F4K5J1.2	Myosin-17	trichome morphogenesis (GO:0010090); trichome branching (GO:0010091)	0.115473	0.737085	0.237077	0.776965	0.432275	0.791696		NAC
TRINITY_DN22458_c0_g2_i5_26	Q94C37.1	Homeobox-leucine zipper protein HDG2	trichome morphogenesis (GO:0010090)	1.68055	2.08353	1.45841	1.48345	1.84889	0.629915	2.8702	HD-ZIP
TRINITY_DN22882_c0_g2_i3_11	Q9C9C4.1	Enolase 1, chloroplastic	trichome morphogenesis (GO:0010090)	1.56965	0.721369	0.486713	0.797409	0.682512	0.646252	0.655052	FAR1
TRINITY_DN24526_c0_g1_i5_10	Q9LIQ9.1	Protein BLISTER	trichome branching (GO:0010091)	0.231234	1.40676	1.13896	0.929738	1.15762	0.831792	4.0254
TRINITY_DN25053_c2_g2_i9_8	Q9ZNT0.1	Protein SUPPRESSOR OF K(+) TRANSPORT GROWTH DEFECT 1	trichome branching (GO:0010091)	0.385248	1.3902	2.06495	0.59567	1.88106	0.769096	0.676699
TRINITY_DN26787_c0_g2_i1_11	Q0WSY2.1	Filament-like plant protein 4	trichome morphogenesis (GO:0010090)	1.56852	0.82482	0.474847	0.740248	0.621436	0.733723	Inf	SBP
TRINITY_DN8355_c0_g1_i2_22	Q41253.1	Rac-like GTP-binding protein RAC13	secondary cell wall biogenesis involved in seed trichome differentiation (GO:0090379)	3.54576	0.672663	0.66537	0.249635	0.677185	0.282113	0	bZIP
TRINITY_DN9210_c0_g1_i1_29	Q9FF86.1	BAHD acyltransferase DCR	trichome morphogenesis (GO:0010090)	0.361639	1.09847	1.05447	0.760312	0.8832	1.28431	0.267976	NAC
TRINITY_DN16980_c0_g1_i1_3	Q39264.1	Zinc finger protein 5	trichome differentiation (GO:0010026)	2.17183	0.399593	0.570698	0.368062	0		0	C2H2
TRINITY_DN17351_c0_g1_i2_22	Q9M2U2.1	Very-long-chain enoyl-CoA reductase	trichome branching (GO:0010091); trichome papilla formation (GO:1905499)	3.12264	2.02933	1.23848	1.46608	1.3894	1.06211	0.199155	FAR1
TRINITY_DN17840_c0_g1_i4_19	Q9ZNT0.1	Protein SUPPRESSOR OF K(+) TRANSPORT GROWTH DEFECT 1	trichome branching (GO:0010091)	4.05282	0.472997	1.7482	1.20997	2.06961	1.42209	5.37475	FAR1
TRINITY_DN19477_c2_g1_i9_6	Q9SZ11.3	Glycerophosphodiester phosphodiesterase GDPDL3	trichome differentiation (GO:0010026)	0.293832	0.922817	0.847967	0.909912	1.18653	0.216848	1.94048	FAR1
TRINITY_DN21059_c2_g2_i11_25	Q9SZ11.3	Glycerophosphodiester phosphodiesterase GDPDL3	trichome differentiation (GO:0010026)	0.689539	1.49633	1.10423	0.803067	1.20354	0.213138	Inf
TRINITY_DN21504_c2_g2_i2_17	Q9SZ11.3	Glycerophosphodiester phosphodiesterase GDPDL3	trichome differentiation (GO:0010026)	0.626698	1.64379	0.984385	0.847306	1.11935	0.300287	3.19697	FAR1
TRINITY_DN21737_c4_g2_i1_3	Q9ZNT0.1	Protein SUPPRESSOR OF K(+) TRANSPORT GROWTH DEFECT 1	trichome branching (GO:0010091)	0.420239	2.46611	1.2719	0.64027	1.4781	0.61663	3.42957	FAR1
TRINITY_DN23212_c4_g2_i6_3	Q9ZNT0.1	Protein SUPPRESSOR OF K(+) TRANSPORT GROWTH DEFECT 1	trichome branching (GO:0010091)	0.355902	1.27943	1.14982	0.825868	1.10402	0.450476	1.51798	bHLH
TRINITY_DN23532_c0_g2_i1_15	Q41253.1	Rac-like GTP-binding protein RAC13	secondary cell wall biogenesis involved in seed trichome differentiation (GO:0090379)	3.80659	0.290965	0		0.121406	0.346576	2.25919	bZIP
TRINITY_DN25158_c0_g7_i3_10	Q9ZNT0.1	Protein SUPPRESSOR OF K(+) TRANSPORT GROWTH DEFECT 1	trichome branching (GO:0010091)	0.134366	1.83583	1.37021	1.59361	1.27446	2.10356	1.8526	FAR1
TRINITY_DN26493_c0_g1_i5_11	Q9SZ11.3	Glycerophosphodiester phosphodiesterase GDPDL3	trichome differentiation (GO:0010026)	0.0042457	0.700891	1.18558	0.787885	1.06486	0.0349753	Inf	FAR1
TRINITY_DN11064_c0_g1_i3_1	Q8GV05.1	Transcription factor TRY	trichome branching (GO:0010091)	0.0602849	0.381095	8.62405	0.139029	0.917041	0	0	MYB_related
TRINITY_DN13546_c0_g1_i4_25	F4K5J1.2	Myosin-17	trichome morphogenesis (GO:0010090)	6.40139	1.16593	2.64049	1.21205	1.11323	0.889778	2.05162	NAC
TRINITY_DN19092_c0_g1_i5_16	Q6NMC6.1	Protein ABIL3	trichome morphogenesis (GO:0010090)	1.33281	1.22951	0.693455	0.865538	0.288724	0.0286154	Inf	Nin-like
TRINITY_DN21170_c2_g3_i5_17	Q9ZNT0.1	Protein SUPPRESSOR OF K(+) TRANSPORT GROWTH DEFECT 1	trichome morphogenesis (GO:0010090)	0.256029	Inf	3.161	0.117703	0.26006	0		M-type_MADS
TRINITY_DN10111_c0_g1_i1_6	Q9FF86.1	BAHD acyltransferase DCR		0.877688	8.1936	0.521977	2.73798	0.207145	1.89356	Inf
TRINITY_DN10165_c0_g1_i3_20	Q6NMC6.1	Protein ABIL3		1.86491	1.55027	8.60525	0.637784	0.389342	3.98508	11.07
TRINITY_DN10489_c0_g1_i1_5	Q9LSD6.1	Actin-related protein 2		1.04169	1.00675	0.977356	1.12341	1.06382	1.05614	1.03966
TRINITY_DN10702_c0_g1_i1_15	Q7XYY2.1	Mediator of RNA polymerase II transcription subunit 25		1.40925	1.00065	1.24513	0.797634	1.0172	0.907376	1.33742
TRINITY_DN11431_c0_g1_i1_23	Q9FF86.1	BAHD acyltransferase DCR		2.72241	1.28731	1.01883	1.29464	1.40248	0.650546	0.931137
TRINITY_DN11828_c0_g1_i2_15	Q9SEX2.1	Katanin p60 ATPase-containing subunit A1		0.98484	0.798509	0.840211	1.05426	1.04789	1.04308	1.00868
TRINITY_DN12208_c0_g1_i2_3	Q8S8F8.1	GLABRA2 expression modulator		0.483398	0.987263	1.28415	0.241042	1.7171	0.558768	5.89808
TRINITY_DN12531_c0_g1_i3_22	Q9FLU1.2	DNA-binding protein BIN4		1.21267	0.930974	0.945978	1.13388	1.03215	1.00168	1.17348
TRINITY_DN13038_c0_g1_i1_23	Q9C5V6.1	DNA topoisomerase 6 subunit B		1.20546	1.02222	0.969424	0.948467	0.891634	0.948813	1.11546
TRINITY_DN13289_c0_g1_i1_17	Q9SEX2.1	Katanin p60 ATPase-containing subunit A1		0.475363	2.01457	1.51264	0.594653	0.301659	4.95164	Inf
TRINITY_DN13708_c0_g1_i1_28	P0CH30.1	E3 ubiquitin-protein ligase RING1		1.44233	0.859051	1.17524	1.09925	0.813081	1.1916	0.629339
TRINITY_DN13718_c0_g1_i1_26	Q9M2U2.1	Very-long-chain enoyl-CoA reductase		0.524645	0.83257	1.06521	0.9562	1.25767	1.02261	0.531718
TRINITY_DN13907_c0_g1_i4_3	Q6NMC6.1	Protein ABIL3		0.563847	0.841452	1.02856	0.667914	0.994359	1.24272	0.592083
TRINITY_DN14301_c0_g1_i1_26	Q9M117.2	Actin-related protein 2/3 complex subunit 5A		1.70298	0.731545	0.777683	1.04894	0.93857	1.04036	0.934347
TRINITY_DN14307_c0_g1_i1_12	F4I878.1	Protein BRANCHLESS TRICHOME		0.644126	0.650267	0.703266	0.625942	0.637259	0.830857
TRINITY_DN14490_c0_g1_i1_17	Q9M2U2.1	Very-long-chain enoyl-CoA reductase		1.09191	1.10414	0.946623	0.632942	0.909542	1.79204	0.687793
TRINITY_DN14491_c0_g1_i3_25	Q9FLU1.2	DNA-binding protein BIN4		1.11929	1.19986	1.20698	0.996281	1.2529	0.725504	0.754126
TRINITY_DN14609_c0_g1_i1_23	Q6NMC6.1	Protein ABIL3		2.71738	0.670566	0.883563	1.07507	0.47761	0.859185	6.90362
TRINITY_DN15174_c0_g1_i1_26	Q9SZ11.3	Glycerophosphodiester phosphodiesterase GDPDL3		0.190905	3.42936	0.956843	0.710855	0.147429	Inf
TRINITY_DN15648_c0_g1_i1_25	Q2QDF6.1	Steroid 5-alpha-reductase DET2		0.633862	0.961517	1.17922	1.12268	1.17045	1.05339	1.2838
TRINITY_DN15695_c0_g3_i1_11	Q9LE63.1	Transcription factor MYB106		3.20872	Inf		Inf
TRINITY_DN15756_c0_g1_i1_16	Q9ZPX9.2	Calcium-binding protein KIC		2.27348	1.93361	1.50485	1.64149	1.42271	0.522348	1.36055
TRINITY_DN15778_c0_g1_i2_16	Q7XYY2.1	Mediator of RNA polymerase II transcription subunit 25		1.05625	1.23477	1.0073	1.00922	1.32284	1.04345	0.901286
TRINITY_DN15841_c0_g1_i1_22	Q9LIQ9.1	Protein BLISTER		1.25359	1.27191	0.931433	1.08771	1.00043	0.847211	1.58034
TRINITY_DN16238_c0_g1_i2_11	Q9LHG8.1	Protein ELC		0.777628	1.22573	1.12787	1.04574	1.15978	0.726938	1.01743
TRINITY_DN16415_c0_g1_i2_20	F4K5J1.2	Myosin-17		0.916404	1.18864	1.09075	0.760874	0.856908	1.2122	0.886545
TRINITY_DN16560_c0_g2_i1_15	Q9C882.2	Trihelix transcription factor GTL1		1.70612	1.21915	0.819145	1.58243	2.57899	0.896383	2.73336
TRINITY_DN16809_c1_g1_i4_28	Q9ZNT0.1	Protein SUPPRESSOR OF K(+) TRANSPORT GROWTH DEFECT 1		2.85342	0.764247	0.703118	0.671257	1.54201	0.93621	0.883339
TRINITY_DN16882_c0_g1_i2_2	O23702.1	C-terminal binding protein AN		1.0207	0.966865	0.856555	0.988287	1.10466	1.09142	0.889216
TRINITY_DN17377_c0_g1_i1_8	Q7XYY2.1	Mediator of RNA polymerase II transcription subunit 25		0.909279	2.41859	1.21064	1.97939	Inf
TRINITY_DN1766_c0_g1_i1_21	Q6NMC6.1	Protein ABIL3		1.78863	0.858057	0.993444	1.28922	1.29999	0.922241	1.09345
TRINITY_DN17985_c0_g1_i2_8	Q9FN69.1	Transcription factor GLABRA 3		0.30845	0.97843	1.7061	0.777317	1.66779	2.65131	2.62701
TRINITY_DN18496_c0_g1_i1_18	Q9LV85.1	Protein CPR-5		0.768257	0.809086	0.816704	0.802639	0.837138	1.27223	0.822052
TRINITY_DN18652_c0_g1_i4_22	Q7XYY2.1	Mediator of RNA polymerase II transcription subunit 25		0.557728	1.45186	1.13766	1.33202	0.928313	1.04747	1.55267
TRINITY_DN19025_c1_g4_i2_27	Q5S2C4.2	Protein NAP1		1.08679	1.18082	0.987457	1.08394	1.11995	1.02371	1.32373
TRINITY_DN19091_c0_g1_i1_18	Q9SXY0.1	Chromatin assembly factor 1 subunit FAS1		1.5864	0.882342	0.875927	1.05413	0.82416	0.60026	0.936661
TRINITY_DN19091_c0_g3_i2_23	F4HZB2.1	Protein SPIRRIG		0.823409	1.14899	0.879232	0.821343	1.16547	1.15156	1.33747
TRINITY_DN19154_c0_g1_i1_17	Q9C882.2	Trihelix transcription factor GTL1		0.336066	0.688945	0.855393	0.754719	0.883054	0.854013	0.865485
TRINITY_DN19242_c0_g1_i2_10	Q38850.1	Transcription repressor MYB5		0.542037	1.29009	1.14329	1.16487	3.88384	1.53753	1.90797
TRINITY_DN19431_c0_g1_i7_1	F4K5J1.2	Myosin-17		0.631327	1.15183	0.911782	0.893716	1.18128	1.12882	1.11477
TRINITY_DN19589_c0_g1_i1_24	P0CH30.1	E3 ubiquitin-protein ligase RING1		1.02556	0.933188	0.850243	1.04225	0.974862	1.0958	0.701907
TRINITY_DN19812_c0_g1_i2_2	Q9FN69.1	Transcription factor GLABRA 3		1.55587	1.01547	0.975976	0.964771	1.03223	1.09869	1.20938
TRINITY_DN20102_c0_g1_i2_20	Q9ZNT0.1	Protein SUPPRESSOR OF K(+) TRANSPORT GROWTH DEFECT 1		0.612487	0.977594	0.969739	0.740891	0.863428	1.34355	0.856874
TRINITY_DN20110_c0_g1_i7_16	Q38850.1	Transcription repressor MYB5		2.63535	1.19524	1.13353	1.04722	0.639171	10.8898	18.0645
TRINITY_DN20183_c2_g2_i4_20	Q9SXY0.1	Chromatin assembly factor 1 subunit FAS1		1.29292	1.8726	0.527084	1.00919	1.17724	1.1701	2.61528
TRINITY_DN20293_c0_g1_i3_15	Q6WWW4.1	E3 ubiquitin-protein ligase UPL3		0.562595	1.15219	0.833674	0.884776	0.948625	1.00101	0.92881
TRINITY_DN20334_c0_g1_i1_28	P0CH30.1	E3 ubiquitin-protein ligase RING1		2.67192	0.359217	1.75754	2.21622	0.903084	2.49238	0.23829
TRINITY_DN20419_c0_g2_i1_25	F4HZB2.1	Protein SPIRRIG		0.62876	1.54507	0.537233	0.849627	0.845729	1.19144	6.23316
TRINITY_DN2084_c0_g1_i1_15	Q8S8F8.1	GLABRA2 expression modulator		0.993699	0.941191	1.08071	1.03655	1.22603	0.962561	1.11106
TRINITY_DN20959_c0_g2_i1_2	Q5S2C3.2	Protein PIR		0.890108	0.403561	0	2.99944	0.209117	3.2987
TRINITY_DN20994_c0_g1_i1_26	Q6NMC6.1	Protein ABIL3		2.92808	1.63801	1.09317	1.11654	0.777904	1.45185	5.06592
TRINITY_DN21146_c0_g1_i1_3	Q5S2C3.2	Protein PIR		0.827754	0.974987	0.889684	0.934459	1.05904	1.12199	1.21267
TRINITY_DN21352_c0_g1_i7_8	Q9FJ62.1	Glycerophosphodiester phosphodiesterase GDPDL4		1.02238	1.55058	0.803392	0.831628	0.848184	1.34098	0.903678
TRINITY_DN21395_c1_g1_i4_27	Q9SXY0.1	Chromatin assembly factor 1 subunit FAS1		1.40915	1.51505	0.581302	0.497326	1.08516	1.0897	2.43035
TRINITY_DN21663_c2_g3_i1_17	Q9C9C4.1	Enolase 1, chloroplastic		0.290108	0.40732	0.952184	1.95953	0
TRINITY_DN21725_c3_g8_i1_24	Q9SXY0.1	Chromatin assembly factor 1 subunit FAS1		1.47317	0.997487	0.839412	0.912086	0.78601	0.806243	1.2651
TRINITY_DN21891_c0_g1_i1_21	Q9XGN1.1	Protein TRANSPARENT TESTA GLABRA 1							Inf	1.80612
TRINITY_DN22056_c0_g1_i1_22	Q9XGN1.1	Protein TRANSPARENT TESTA GLABRA 1		0.855704	0.72326	1.65974	1.28323	1.39515	0.736389	0.91774
TRINITY_DN22382_c0_g2_i3_5	Q940B8.1	Kinesin-like protein KIN-13A		0.512623	0.968057	0.630189	0.633775	0.727901	0.873699	1.27167
TRINITY_DN22492_c0_g2_i6_15	Q940B8.1	Kinesin-like protein KIN-13A		1.01048	0.755312	0.630965	0.864153	0.946806	1.36996	1.00648
TRINITY_DN22565_c0_g1_i2_7	Q9SXY0.1	Chromatin assembly factor 1 subunit FAS1		Inf	0.705938	1.00287	0.576091	2.40321	1.10862	1.00661
TRINITY_DN22570_c2_g4_i1_22	Q9C9C4.1	Enolase 1, chloroplastic		4.50905	0.636994	0.660257	1.40901	1.30732	Inf	Inf
TRINITY_DN22583_c0_g1_i1_4	Q9LIQ9.1	Protein BLISTER		1.56363	1.17308	0.895822	0.916207	0.95703	0.893096	1.57388
TRINITY_DN22590_c3_g9_i2_16	Q9ZNT0.1	Protein SUPPRESSOR OF K(+) TRANSPORT GROWTH DEFECT 1		0.73945	0.971077	1.05073	1.08842	1.09687	0.827936	0.974799
TRINITY_DN22756_c2_g4_i2_28	Q9ZNT0.1	Protein SUPPRESSOR OF K(+) TRANSPORT GROWTH DEFECT 1		0.851008	0.791946	1.01127	1.0273	1.07347	1.07969	1.09231
TRINITY_DN22800_c0_g1_i17_8	Q38850.1	Transcription repressor MYB5		1.31783	5.75224	0.964785	2.572	3.65506	0.630913
TRINITY_DN22985_c0_g4_i2_28	Q9SXY0.1	Chromatin assembly factor 1 subunit FAS1		11.0766	10.1289	0.590656	0.226419	0.170674	6.84857	5.67431
TRINITY_DN23195_c1_g4_i4_22	Q9ZNT0.1	Protein SUPPRESSOR OF K(+) TRANSPORT GROWTH DEFECT 1		1.76536	0.916801	1.48489	0.983061	1.17725	0.543186	1.18485
TRINITY_DN23224_c0_g1_i1_14	Q9LIQ9.1	Protein BLISTER		0.674028	1.004	1.19899	0.976253	0.811308	1.12372	1.23389
TRINITY_DN23410_c0_g1_i1_24	Q9LS09.1	Histone chaperone ASF1B		0.601769	Inf	0		0	Inf
TRINITY_DN23616_c1_g1_i4_12	Q8RW96.2	Serine/threonine protein phosphatase 2A 59 kDa regulatory subunit B' gamma isoform		0.735114	0.863537	0.971	0.979924	0.854241	1.37857	0.974549
TRINITY_DN23715_c0_g1_i1_4	Q38850.1	Transcription repressor MYB5		0		0.644772	0.700565	0
TRINITY_DN24259_c0_g2_i4_26	Q6WWW4.1	E3 ubiquitin-protein ligase UPL3		0.72328	1.34986	0.842743	0.896329	1.02492	0.990629	1.03583
TRINITY_DN24268_c0_g1_i1_15	Q94JY4.1	Protein BRICK 1		4.93582	0.85139	1.37619	1.13743	0.519027	0.348188	0.155915
TRINITY_DN24280_c0_g1_i1_26	F4HZB2.1	Protein SPIRRIG		1.41553	0.978717	0.696029	1.10959	1.01016	1.10397	0.975036
TRINITY_DN24300_c0_g1_i7_8	Q9SXY0.1	Chromatin assembly factor 1 subunit FAS1		0.52217	0.758258	2.04145	2.24003	0.641085	0.801379
TRINITY_DN24380_c0_g1_i1_14	P0CH30.1	E3 ubiquitin-protein ligase RING1		0.780546	0.891529	0.948884	0.916145	1.1028	0.960507	0.833991
TRINITY_DN24410_c0_g1_i1_24	Q9LS09.1	Histone chaperone ASF1B		1.57052	2.56004	1.8532	0	0
TRINITY_DN24448_c0_g2_i8_26	Q940B8.1	Kinesin-like protein KIN-13A		0.826165	1.12926	1.00846	0.918206	0.9582	1.06108	1.06941
TRINITY_DN24529_c0_g2_i1_11	Q9FHN8.1	Kinesin-like protein KIN-14E		1.61409	0.931945	0.760234	0.820592	1.08473	0.821236	Inf
TRINITY_DN25019_c0_g2_i1_10	Q0WSY2.1	Filament-like plant protein 4		0.861735	0.799345	0.723099	1.32461	3.08687	0	Inf
TRINITY_DN25038_c0_g3_i2_8	Q9SXY0.1	Chromatin assembly factor 1 subunit FAS1		0			Inf
TRINITY_DN25053_c2_g4_i1_8	Q9ZNT0.1	Protein SUPPRESSOR OF K(+) TRANSPORT GROWTH DEFECT 1		0.545433	0.725564	1.43502	1.16745	0.327149	0.533653	0.406966
TRINITY_DN25608_c0_g3_i1_8	Q6WWW4.1	E3 ubiquitin-protein ligase UPL3		1.83906	2.89894	0.636015	0.389637	0.849417	0.760176	0
TRINITY_DN25975_c0_g1_i1_1	O64728.2	Protein STICHEL		0.878747	0.735502	1.03385	0.71568	0.860227	1.04312	3.80596
TRINITY_DN26751_c0_g2_i1_11	Q940B8.1	Kinesin-like protein KIN-13A		0.475236	0.969754	0.826038	0.661816	0.864684	1.03684	1.26069
TRINITY_DN26947_c0_g1_i1_17	Q38850.1	Transcription repressor MYB5				19.8972	0.497784		0
TRINITY_DN27051_c0_g1_i1_4	Q94JY4.1	Protein BRICK 1		1.61845	0.608098	0.925333	0.885358	0.949643	1.56841	0.492545
TRINITY_DN27056_c0_g1_i1_2	P93751.1	Zinc finger protein 8		2.01826	0.594748	2.05761	0.598609		0.435928
TRINITY_DN27308_c0_g1_i12_11	Q9C9C4.1	Enolase 1, chloroplastic		0.845059	1.03941	1.11502	1.08664	1.2427	0.959413	1.1154
TRINITY_DN27309_c0_g1_i1_15	Q9LS09.1	Histone chaperone ASF1B		5.38961	0.996807	0.662705	0			Inf
TRINITY_DN27483_c0_g1_i1_4	Q9LS09.1	Histone chaperone ASF1B		0.215958	2.93964	1.00191	0.68611	0.73515	0
TRINITY_DN27719_c0_g1_i1_15	Q9LS09.1	Histone chaperone ASF1B		4.15446	0.42218	2.11056	0.663963	Inf
TRINITY_DN28249_c0_g1_i1_12	Q9C9H1.1	Zinc finger protein GIS3		0.807051	0.845473	3.52105	0.468818	0	Inf
TRINITY_DN28262_c0_g1_i1_26	Q9LS09.1	Histone chaperone ASF1B		0	0	0
TRINITY_DN28279_c0_g1_i1_8	Q9C9H1.1	Zinc finger protein GIS3		1.34785	0.633944	0.649893	3.03691	1.02574	2.5307	Inf
TRINITY_DN28911_c0_g1_i1_10	Q9FX31.1	Homeobox-leucine zipper protein HDG11		0	Inf	0	0.997986
TRINITY_DN31141_c0_g1_i2_7	Q9ZNT0.1	Protein SUPPRESSOR OF K(+) TRANSPORT GROWTH DEFECT 1		0.580972	0			0		0
TRINITY_DN31714_c0_g1_i1_8	P0CH30.1	E3 ubiquitin-protein ligase RING1		1.79274	0.753852	1.13964	1.21648	1.42848	0.612441	0.96564
TRINITY_DN32667_c0_g1_i1_10	Q9LS09.1	Histone chaperone ASF1B							0
TRINITY_DN331_c0_g1_i1_26	Q8GV05.1	Transcription factor TRY		0.377057	0.95478	1.60833	1.00135	1.40528	1.60192	Inf
TRINITY_DN3362_c0_g1_i1_8	Q9FX31.1	Homeobox-leucine zipper protein HDG11		2.14362	1.1919	0.788935	0.88742	1.49503	0.960431	0.907307
TRINITY_DN3385_c0_g1_i1_22	Q84WI0.1	Zinc finger protein GIS		4.94304	0.524582	0.923723	0.496892	1.53878	0.828237
TRINITY_DN42915_c0_g1_i1_29	Q8S8F8.1	GLABRA2 expression modulator		0	0.827289	Inf	Inf	Inf	0.822935
TRINITY_DN445_c0_g1_i1_25	Q5XPJ9.1	Protein SCAR2		0.764775	1.06713	0.955196	0.867568	1.04773	1.06623	1.65368
TRINITY_DN4459_c0_g1_i1_1	Q8LGI3.1	Actin-related protein 2/3 complex subunit 2A		1.22118	0.94985	0.972368	0.945227	0.983264	1.06815	0.813749
TRINITY_DN4533_c0_g1_i1_8	Q9ZNT0.1	Protein SUPPRESSOR OF K(+) TRANSPORT GROWTH DEFECT 1		1.33004		Inf	Inf
TRINITY_DN47860_c0_g1_i13_29	Q940B8.1	Kinesin-like protein KIN-13A		3.4568	0.43967	1.48534	0.810062	0.687961	1.1478	0.882703
TRINITY_DN486_c0_g1_i1_8	Q9LNI5.1	MYB-like transcription factor ETC1		3.01141	1.63376	1.68394	1.00289	3.88321	1.25944	0
TRINITY_DN55380_c0_g1_i1_29	Q39264.1	Zinc finger protein 5		0.195226	2.54339	0.420795	1.37163	0.732869	1.69168	0.600252
TRINITY_DN60903_c0_g1_i1_29	Q9LS09.1	Histone chaperone ASF1B			0	0
TRINITY_DN6330_c0_g1_i1_11	Q9LE63.1	Transcription factor MYB106		3.76551	0
TRINITY_DN6430_c0_g1_i1_11	Q9XIN7.1	NAC domain-containing protein 40		1.11691	0.911522	0.199265	0.504777	0.234363	0.413228
TRINITY_DN6452_c0_g1_i1_23	Q6NMC6.1	Protein ABIL3			Inf	4.22191	1.00291		Inf
TRINITY_DN6958_c0_g1_i1_18	Q2QDF6.1	Steroid 5-alpha-reductase DET2		1.42025	1.10677	1.46057	1.10655	1.30385	1.30094	0.678807
TRINITY_DN7682_c0_g1_i1_8	Q9LS09.1	Histone chaperone ASF1B		1.57074	0.801783	1.0492	0.900634	0.957256	1.08955	0.539392
TRINITY_DN7799_c0_g1_i1_10	P0CH30.1	E3 ubiquitin-protein ligase RING1		1.02732	1.09067	0.755978	0.98894	0.671301	1.48563	1.07296
TRINITY_DN8712_c0_g1_i1_12	Q9LS09.1	Histone chaperone ASF1B		0.677975	1.36854	0.712602	0.155374	1.03584
TRINITY_DN9011_c0_g1_i1_23	Q8GV05.1	Transcription factor TRY		2.32437	0.22496	0	0.12017	2.03255
TRINITY_DN9770_c0_g1_i2_22	O48533.1	Protein POLYCHOME		1.33297	0.936655	0.696425	1.66569	0		Inf
*Red fonts represent differentially expressed unigenes.

## Sheet: Table S8
Table S8 The primers used for analysis of gene expression by qRT-PCR.
No.	Gene_id	Forward primer(5->3)	Reverse primer(5->3)	Product length(bp)	Tm(℃)
1	TRINITY_DN22458_c0_g2_i5_26	CATGAGCGCAGTGAGAATAC	TTGCTAACGGCTTCTCTGT	86	60
2	TRINITY_DN12860_c0_g1_i3_10	CTGCGTTAGGAAGACTTGC	CAGGAACCGTGTCAAATGT	90	60
3	TRINITY_DN16980_c0_g1_i1_3	CAAGAGGGAACGGTCGAA	AGAATGCGTGCCGATAAT	91	60
4	TRINITY_DN17351_c0_g1_i2_22	ACTGTTCCGGGTTATCTATTTC	CATCCTTCCCGTCAAATAACTT	103	60
5	Lonja.ACT2/7	CCCTAAAGCCAACAGAGAGAAG	CGACCACTAGCATACAGAGAAAG	107	60

## Sheet: Table S9
Table S9 The DEGs were involved in signal transduction.
#Unigene_ID	KEGG gene name	S1	S2	S3	S4	S5	S6	S7
Plant hormone signal transduction
TRINITY_DN25715_c0_g1_i2_10	BAK1	-0.694743	-0.257265	-0.430594	0.0128996	1.97472	-0.605018	NaN
TRINITY_DN11048_c0_g1_i1_8	ARR-A	0.0639277	-0.315989	-0.612847	-0.579201	2.16223	-0.713962	-0.00415985
TRINITY_DN16496_c0_g1_i1_16	ARR-A	-0.0268489	0.138156	-0.550447	-0.782605	2.14843	-0.562401	-0.364279
TRINITY_DN32384_c0_g1_i4_29	JAZ	0.486693	0.322416	-0.754215	0.0516079	0.0393972	-1.66598	1.52008
TRINITY_DN22196_c0_g1_i13_27	K14486, ARF	0.325458	0.148096	0.0474701	-0.187958	0.00709865	-1.86959	1.52943
TRINITY_DN16862_c0_g1_i5_15	JAZ	0.350256	1.343	0.0709307	-0.495424	0.188864	-1.89612	0.43849
TRINITY_DN16038_c0_g1_i2_19	JAZ	0.0802801	1.30848	0.0400207	-0.388245	0.0880887	-1.88424	0.755619
TRINITY_DN12425_c0_g1_i4_26	JAZ	0.690753	0.896316	0.147575	-0.0226986	0.023903	-2.13086	0.395014
TRINITY_DN20144_c0_g1_i4_26	JAZ	1.08358	0.659661	-0.123187	-0.00102967	0.136214	-2.06433	0.309091
TRINITY_DN14868_c0_g1_i1_16	GH3	0.324598	-0.38483	-0.637457	2.06958	-0.927837	-0.00115553	-0.442895
TRINITY_DN12554_c0_g1_i1_17	SAUR	0.704074	-0.342531	-0.254316	1.65223	NaN	-0.730485	-1.02898
TRINITY_DN27296_c0_g1_i1_7	MYC2	-0.161009	-0.698332	0.809284	1.57245	0.516663	-0.938675	-1.10038
TRINITY_DN14990_c0_g1_i1_22	SAUR	0.233049	-1.15937	0.870082	1.31523	0.444371	-0.368715	-1.33465
TRINITY_DN25398_c1_g1_i2_8	K14486, ARF	-0.283803	0.566415	-0.473262	1.4235	0.731995	-0.318282	-1.64656
TRINITY_DN13669_c0_g1_i2_8	ARR-A	-0.627309	-0.0442546	-0.184853	1.93631	0.590132	-1.03289	-0.637138
TRINITY_DN21641_c2_g1_i1_3	BAK1	-0.246746	-0.402635	0.0587341	2.12948	0.0341839	-0.802039	-0.770983
TRINITY_DN28519_c0_g1_i1_10	TGA	-0.850861	-0.850861	-0.174845	1.87657	NaN	NaN	NaN
TRINITY_DN22600_c3_g1_i3_26	PP2C	0.335735	-1.82698	-0.463581	1.20572	0.728014	-0.408104	0.429194
TRINITY_DN14271_c0_g1_i1_13	SAUR	1.08497	-1.38533	0.240728	0.768748	0.600436	-1.37477	0.0652204
TRINITY_DN23773_c0_g1_i1_17	SAUR	0.280889	-1.1808	0.631055	1.00709	0.795921	-1.57456	0.040404
TRINITY_DN16015_c0_g1_i4_17	IAA	0.360005	-0.629154	0.154047	0.458706	0.0978556	-1.82282	1.38136
TRINITY_DN15637_c0_g1_i1_4	SAUR	0.565233	-0.79934	0.406286	0.681636	0.45303	-1.94816	0.641319
TRINITY_DN29742_c0_g2_i6_14	BAK1	-0.184421	-0.604637	0.379461	-0.0768147	1.16103	-1.72924	1.05463
TRINITY_DN11641_c0_g2_i1_16	ARR-A	0.507362	-0.58494	-0.0991673	0.178239	1.30071	-1.83835	0.536148
TRINITY_DN22823_c0_g2_i3_23	BAK1	-0.209819	-0.3638	0.502676	0.0821416	0.479006	-1.85982	1.36961
TRINITY_DN22089_c0_g1_i1_9	TCH4	-0.813633	-0.190389	0.284795	0.422668	0.700925	-1.697	1.29263
TRINITY_DN20741_c0_g1_i5_25	TCH4	-0.809338	-0.0501044	0.327827	0.182575	0.765791	-1.7131	1.29635
TRINITY_DN21918_c2_g5_i1_2	BAK1	-0.816311	-0.578784	0.536217	1.11541	0.609798	-1.59933	0.733001
TRINITY_DN27836_c0_g1_i1_23	SAUR	-0.250139	-1.24786	0.578391	0.838085	0.440493	-1.42144	1.06247
TRINITY_DN56959_c0_g1_i1_29	TGA	-0.636309	-1.20419	-0.279945	-0.196925	0.313014	0.0220836	1.98227
TRINITY_DN28190_c4_g1_i5_14	PP2C	-1.29096	-1.221	0.250102	0.0936575	0.160089	0.400147	1.60796
TRINITY_DN11882_c0_g1_i1_23	IAA	-0.814561	-0.343135	0.0672066	-0.154714	-0.00806618	-0.857429	2.1107
TRINITY_DN5426_c0_g1_i1_7	IAA	-1.08597	-0.177015	0.205739	0.00811851	0.204271	-1.05208	1.89693
TRINITY_DN1245_c0_g1_i1_12	SAUR	-1.05555	-0.41906	0.0404745	-0.237971	-0.297362	-0.160715	2.13018
TRINITY_DN42001_c0_g1_i3_29	ARR-A	-0.593968	-0.524379	-0.0248672	-0.387046	-0.174202	-0.515041	2.2195
TRINITY_DN20686_c0_g1_i2_24	TCH4	-0.497228	-0.38401	-0.227938	-0.26478	-0.00992513	-0.812316	2.1962
TRINITY_DN6120_c0_g1_i1_4	SAUR	-0.396294	-0.454803	-0.305227	-0.381327	-0.382246	-0.345505	2.2654
TRINITY_DN29390_c1_g2_i15_14	SNRK2	-0.586676	-0.371534	-0.254104	-0.407529	-0.306644	-0.328542	2.25503
TRINITY_DN20267_c0_g1_i1_13	SNRK2	-0.527038	-0.467897	-0.184244	-0.36039	-0.393098	-0.321562	2.25423
TRINITY_DN24400_c5_g2_i10_26	BSK	-0.437994	-0.230395	-0.424369	-0.27166	-0.365393	-0.526418	2.25623
TRINITY_DN24066_c2_g2_i1_12	SAUR	-0.550299	-0.281387	-0.209853	-0.406997	-0.403014	-0.403092	2.25464
TRINITY_DN22667_c1_g3_i2_1	SAUR	-0.610611	-0.306217	-0.186377	-0.33633	-0.339774	-0.468122	2.24743
TRINITY_DN28419_c2_g6_i8_14	TGA	-0.614995	0.0347362	-0.202402	-0.547605	-0.350543	-0.527859	2.20867
TRINITY_DN24306_c1_g5_i1_9	K14486, ARF	-0.610934	-0.166889	-0.00993786	-0.208023	-0.541518	-0.659748	2.19705
TRINITY_DN26335_c0_g1_i1_4	SAUR	-0.577776	-0.103704	-0.422454	-0.53538	-0.373375	NaN	2.01269
TRINITY_DN27730_c0_g1_i1_1	SAUR	-0.732999	-0.13951	-0.360812	-0.575074	-0.522264	0.166928	2.16373
TRINITY_DN21969_c0_g1_i6_10	JAZ	-0.452945	-0.123526	-0.736923	-0.642154	NaN	NaN	1.95555
TRINITY_DN22858_c1_g3_i2_22	K14486, ARF	-0.336115	-0.402762	-0.443218	-0.635031	-0.789178	0.559549	2.04676
TRINITY_DN19765_c0_g1_i8_24	SNRK2	-0.120564	0.0934586	-0.810728	-1.01401	-0.160145	-0.0526683	2.06466
TRINITY_DN15879_c0_g1_i8_24	JAZ	-0.126458	-0.132223	-0.528301	-0.516316	-0.546196	-0.381429	2.23092
TRINITY_DN15975_c0_g1_i2_15	GH3	-0.189156	-0.247563	-0.48352	-0.409319	-0.551814	-0.368383	2.24975
TRINITY_DN20171_c0_g1_i1_3	IAA	-0.421976	-0.230423	-0.480315	-0.467094	-0.5595	-0.0769828	2.23629
TRINITY_DN10302_c0_g1_i1_4	SAUR	-0.50479	-0.068553	-0.640915	-0.49182	-0.37837	-0.135104	2.21955
TRINITY_DN17538_c0_g1_i4_25	JAZ	-0.750877	-0.74139	-0.412811	-0.516722	-0.482195	1.452	1.452
TRINITY_DN19954_c0_g1_i5_10	ARR-B	-0.706334	-0.412279	-0.607432	-0.687414	-0.498847	1.45615	1.45615
TRINITY_DN2566_c0_g1_i1_24	SAUR	-0.681564	0.469764	-1.00697	-0.772412	-0.543293	0.953199	1.58127
TRINITY_DN19517_c0_g1_i2_10	ARR-A	-0.954451	0.193861	-0.0165506	-0.309926	-1.35203	0.943408	1.49569
TRINITY_DN17364_c0_g1_i1_12	IAA	-1.60218	0.248012	0.547249	-0.369153	-0.264672	-0.235611	1.67636
TRINITY_DN19869_c0_g3_i3_19	SAUR	-1.61389	0.471843	1.04329	-0.413598	-0.183263	-0.557094	1.2527
TRINITY_DN22086_c0_g1_i1_12	SAUR	-1.82365	-0.253019	0.803379	-0.39723	-0.108736	0.563775	1.21548
TRINITY_DN25002_c0_g1_i3_10	PP2C	-1.68505	-0.729253	1.12845	0.0823966	0.277214	-0.186036	1.11227
TRINITY_DN17465_c0_g1_i4_2	JAZ	-2.00832	0.656636	0.0229699	-0.391374	0.0690585	0.90931	0.741722
TRINITY_DN12092_c0_g1_i1_5	IAA	-1.47676	0.554381	-0.54682	-0.0891943	-0.321123	0.122617	1.7569
TRINITY_DN18604_c0_g1_i2_2	JAZ	-0.957278	0.754	-0.0517472	0.0887704	0.212223	-1.51604	1.47008
TRINITY_DN12634_c0_g1_i1_6	SAUR	-1.3954	0.834805	0.103002	0.150867	0.169555	-1.2129	1.35008
TRINITY_DN22761_c1_g1_i1_18	BAK1	-0.943501	0.172041	0.441429	-0.0558034	0.339091	-1.52035	1.56709
TRINITY_DN20741_c0_g3_i1_25	TCH4	-0.929554	0.484495	0.28492	-0.364813	0.790745	-1.55176	1.28596
TRINITY_DN10950_c0_g2_i1_18	SAUR	-1.04924	1.80483	0.224498	-0.512127	-0.56527	0.0973117	NaN
TRINITY_DN20227_c3_g1_i2_27	SAUR	-1.13762	1.45423	-0.267984	-0.834303	-0.513876	0.0519992	1.24755
TRINITY_DN23278_c0_g5_i1_11	SAUR	-1.31591	1.39047	-0.507253	-0.513076	-0.480694	0.181271	1.24519
TRINITY_DN19100_c0_g1_i3_16	JAZ	-0.42558	0.448908	-0.327348	-0.568496	-0.671894	-0.558766	2.10318
TRINITY_DN6876_c0_g1_i1_17	PP2C	-0.86083	0.439963	0.137699	-0.589514	-0.60755	-0.531547	2.01178
TRINITY_DN29112_c0_g1_i8_14	K14486, ARF	-0.862911	0.774141	-0.172292	-0.474983	0.0251595	-1.08461	1.79549
TRINITY_DN22159_c0_g3_i1_3	SAUR	-0.583796	1.18566	0.0429064	-1.10328	-0.263183	-0.802048	1.52374
TRINITY_DN11602_c0_g1_i1_11	SAUR	-0.632498	1.23925	-0.0659253	-0.526682	-0.730658	-0.864835	1.58135
TRINITY_DN21770_c0_g1_i3_11	IAA	-0.904812	-0.859737	0.946025	0.0445821	-0.920351	1.64177	0.0525219
TRINITY_DN21492_c2_g2_i4_27	PP2C	-1.30853	-1.30853	-0.163633	1.30267	0.229529	0.723555	0.524934
TRINITY_DN11397_c0_g1_i1_12	SAUR	-0.634916	-0.576138	2.21475	-0.323399	-0.427151	-0.269272	0.0161217
TRINITY_DN20354_c0_g2_i3_25	SNRK2	-0.638612	-0.236445	1.95042	-1.07857	0.498572	-0.56198	0.0666172
TRINITY_DN11835_c0_g1_i1_4	PP2C	-0.63444	-0.589475	1.75959	0.566455	0.0273293	0.208055	-1.33751
TRINITY_DN23333_c0_g1_i4_12	PP2C	-1.23671	-1.07266	1.6954	0.595136	-0.158269	0.247683	-0.0705761
TRINITY_DN46884_c0_g1_i1_29	MYC2	-1.31209	0.732256	1.7225	-0.165528	-0.525166	0.204048	-0.656018
TRINITY_DN19392_c0_g1_i1_20	PYL	-1.43263	1.0355	0.833467	0.688762	0.089037	0.0862031	-1.30034
TRINITY_DN17778_c1_g1_i1_17	GH3	-1.419	0.367004	1.118	1.30593	-0.251136	-0.240096	-0.880705
TRINITY_DN25261_c0_g1_i2_14	GH3	-1.68016	0.47949	1.10395	1.01536	-0.137656	0.0417013	-0.82269
TRINITY_DN17497_c0_g1_i1_12	PYL	-1.94864	0.184528	0.0476535	0.865772	0.80297	0.644749	-0.597029
TRINITY_DN37510_c0_g1_i1_29	PP2C	-1.89598	0.593214	-0.0721066	0.971209	0.954916	-0.132249	-0.419007
TRINITY_DN18581_c1_g1_i1_12	AUX1, LAX	-1.89188	0.306007	1.49062	0.133004	0.123577	-0.252763	0.0914285
TRINITY_DN19189_c0_g1_i1_8	AUX1, LAX	-2.06844	0.696907	1.01643	0.165291	0.391833	-0.128149	-0.0738687
TRINITY_DN13721_c0_g1_i2_19	ABF	-2.11655	0.269654	1.01524	0.157731	-0.12975	0.240361	0.563314
TRINITY_DN15124_c0_g1_i1_13	IAA	-1.93734	0.114437	1.43114	0.0878611	-0.0230552	0.412218	-0.0852578
TRINITY_DN18499_c0_g1_i1_4	SAUR	-1.66796	-0.675286	1.51518	0.423751	0.18485	-0.228135	0.447594
TRINITY_DN16295_c0_g2_i2_26	PP2C	-1.70477	-0.505043	1.46009	0.435134	0.58012	-0.402668	0.137134
TRINITY_DN19153_c0_g1_i2_8	PP2C	-1.81523	-0.316246	1.39473	0.606723	0.457244	-0.283849	-0.0433711
TRINITY_DN14897_c0_g1_i1_12	ARR-B	-1.57751	NaN	1.00351	0.973649	0.0699649	-0.70453	0.234909
TRINITY_DN25517_c0_g1_i1_11	PP2C	-1.78142	-0.794853	0.740538	1.06213	0.449797	-0.201049	0.524859
TRINITY_DN12456_c0_g1_i2_10	AHP	0.989823	-0.590467	0.101888	0.544365	-0.543885	1.15328	-1.655
TRINITY_DN42889_c0_g1_i1_29	GID1	0.521403	-0.159398	-0.287742	0.479039	-0.719051	1.64167	-1.47592
TRINITY_DN9399_c0_g1_i1_5	BSK	0.562383	-0.216383	-0.660416	-0.360534	-0.503647	2.02502	-0.846418
TRINITY_DN11947_c0_g1_i1_22	BZR1_2	0.679255	0.0815158	-0.375272	-0.577944	-0.665467	1.88605	-1.02814
TRINITY_DN21841_c2_g4_i1_4	TIR1	0.81864	-0.329324	-0.641875	0.14925	-0.307659	1.67931	-1.36834
TRINITY_DN13118_c0_g1_i1_27	GID1	1.03652	-0.72143	-0.247088	-0.194468	-0.247249	1.63173	-1.25802
TRINITY_DN222_c0_g1_i1_2	ARR-A	1.35948	-0.832038	-1.34953	0.205599	0.235997	1.04697	-0.666471
TRINITY_DN14324_c0_g1_i1_18	PYL	0.904633	-1.33834	0.172552	-0.322761	0.37592	1.3477	-1.1397
TRINITY_DN17198_c0_g1_i1_25	BZR1_2	1.52679	-0.927073	0.235354	0.0407394	-0.201548	0.777416	-1.45168
TRINITY_DN23208_c4_g2_i3_22	AHP	-0.329758	-0.798702	0.36776	0.261507	1.04851	1.10365	-1.65296
TRINITY_DN13839_c0_g1_i4_15	BIN2	-0.484298	-0.553366	0.599899	-1.19596	1.63372	NaN	NaN
TRINITY_DN13977_c0_g1_i1_13	SAUR	0.0329708	-0.550813	-0.1902	-1.04478	0.89587	1.73193	-0.874981
TRINITY_DN24340_c0_g1_i1_14	ETR, ERS	0.360194	-0.686218	-0.339618	-0.579981	0.179994	2.00717	-0.941544
TRINITY_DN35960_c0_g1_i1_29	TIR1	-0.719813	-0.576572	-0.175777	-0.145656	0.249462	2.11577	-0.74741
TRINITY_DN7143_c0_g1_i1_5	SAUR	-0.626791	-0.966103	-0.093014	-0.186163	-0.0330219	1.90509	NaN
TRINITY_DN14178_c0_g1_i1_4	SAUR	-0.131332	-0.784404	-0.211307	0.016844	-0.308084	2.16204	-0.743761
TRINITY_DN22985_c0_g1_i1_2	SAUR	-0.0943791	-0.923722	0.148427	-0.375797	-0.641973	1.88744	NaN
TRINITY_DN12063_c0_g1_i1_5	SAUR	-0.181422	-0.145504	-0.190511	-0.820574	-0.623501	1.96151	NaN
TRINITY_DN3662_c0_g1_i1_13	AHK2_3_4	0	0	0	NaN	NaN	NaN	NaN
TRINITY_DN28047_c0_g1_i1_12	GID2, SLY1	0	NaN	NaN	NaN	NaN	NaN	NaN
TRINITY_DN18127_c0_g1_i3_9	AHP	-0.638305	-0.248153	-0.376334	-0.152835	-0.589107	2.00473	NaN
TRINITY_DN66621_c0_g1_i1_29	PYL	-0.13242	-0.225028	-0.652526	-0.204266	-0.399966	2.22158	-0.607376
TRINITY_DN17178_c0_g2_i1_27	PP2C	0.473823	0.353771	-0.816961	-0.156372	-1.29137	1.78114	-0.344035
TRINITY_DN32993_c0_g1_i1_22	MYC2	0.426094	0.321663	-1.37248	-0.417529	-0.389771	1.82949	-0.39747
TRINITY_DN7919_c0_g1_i1_10	SAUR	0.27081	-0.413048	-1.06892	-0.511142	-0.280958	2.06623	-0.0629715
TRINITY_DN21019_c0_g1_i1_10	DELLA	0.204426	-0.483338	-1.15515	0.0425754	-0.33966	2.04341	-0.312266
TRINITY_DN17178_c0_g1_i1_27	PP2C	-0.151803	1.37749	-1.12506	-1.05209	0.0957421	1.2438	-0.38809
TRINITY_DN28377_c0_g1_i1_10	SAUR	0.641716	1.64007	-0.670829	-0.530903	-1.08005	NaN	NaN
TRINITY_DN13872_c0_g1_i1_23	ARR-A	0.788367	1.1402	-0.789159	-1.00568	-0.914008	0.780287	NaN
TRINITY_DN23825_c0_g1_i1_14	ERF1	0.892742	0.531895	-0.0774134	-1.45673	-0.490347	1.38889	-0.789043
TRINITY_DN23020_c2_g1_i4_5	EBF1_2	-0.078185	0.733072	0.175123	-0.44145	-0.782475	1.70379	-1.30988
TRINITY_DN3578_c0_g1_i2_20	EBF1_2	0.301455	0.615324	-0.545162	0.0155618	-0.854171	1.71579	-1.2488
TRINITY_DN20602_c0_g5_i1_5	SAUR	-1.14059	1.42617	0.433304	0.30893	0.153626	0.320426	-1.50187
TRINITY_DN20062_c0_g2_i1_4	SAUR	-1.20265	1.56526	0.474343	-0.126695	-0.13783	0.630226	-1.20265
TRINITY_DN10135_c0_g1_i2_5	PYL	-0.533979	1.46409	0.108731	-0.658817	-0.735398	1.30051	-0.945143
TRINITY_DN73_c0_g1_i1_19	SAUR	-0.804693	1.768	-0.270586	-0.305441	-0.380024	0.975066	-0.982322
TRINITY_DN18114_c0_g1_i1_4	SAUR	-1.08271	1.60862	-0.202147	-0.578103	-0.518069	0.772412	NaN
TRINITY_DN12178_c0_g1_i1_5	SAUR	-1.08921	1.49434	-0.401781	-0.529979	-0.443647	0.97028	NaN
TRINITY_DN361_c0_g1_i1_12	BRI1	-1.29811	-0.0326535	0.278921	0.645202	0.0477553	1.54931	-1.19042
TRINITY_DN20737_c0_g2_i1_1	SAUR	-1.22354	0.76193	0.51941	0.344045	-0.297054	1.25919	-1.36399
TRINITY_DN20187_c0_g1_i3_12	IAA	-0.706304	NaN	-0.706304	0.0818576	-0.581646	1.9124	NaN
TRINITY_DN10621_c0_g1_i1_28	SAUR	-0.81011	0.654757	-0.90222	0.127385	-0.823949	1.84335	-0.089212
TRINITY_DN20602_c0_g3_i2_5	SAUR	-1.08546	0.552836	-0.531394	-0.362773	-0.213593	1.98447	-0.344088
TRINITY_DN7310_c0_g1_i1_4	SAUR	-0.975767	1.0231	-0.394655	-0.521248	-0.613684	1.48226	NaN
TRINITY_DN25400_c0_g1_i1_14	BRI1	-1.63554	0.723107	-0.517351	-0.00789491	0.405357	1.47461	-0.442286
TRINITY_DN46429_c0_g1_i2_29	BSK	-1.04771	1.41417	-0.592248	0.15685	0.040121	1.13803	-1.10922
TRINITY_DN18739_c0_g1_i1_9	SAUR	1.81398	0.362074	-0.72535	-0.72535	-0.72535	NaN	NaN
TRINITY_DN28590_c0_g1_i1_29	SAUR	1.92492	0.592621	-0.704347	-0.355998	-0.807886	0.153444	-0.802755
TRINITY_DN31990_c0_g1_i1_10	SAUR	1.51221	0.0933846	-0.386094	-0.665091	-0.805377	1.22842	-0.977457
TRINITY_DN17225_c0_g1_i3_10	ARR-A	1.33412	0.502231	-0.930579	-0.262507	-0.571388	1.1268	-1.19868
TRINITY_DN18160_c0_g2_i1_28	GH3	1.5184	0.586038	-1.16057	0.584343	-1.26546	-0.0157438	-0.247008
TRINITY_DN27621_c0_g1_i1_2	ARR-A	2.10355	-0.691201	-0.920149	-0.229334	-0.235527	-0.280328	0.25299
TRINITY_DN12394_c0_g1_i1_20	SAUR	2.235	-0.302814	-0.63176	-0.490153	-0.460149	-0.193604	-0.156518
TRINITY_DN16400_c0_g1_i3_10	AHP	2.24641	-0.377651	-0.425238	-0.259246	-0.566562	-0.148857	-0.468856
TRINITY_DN23709_c0_g1_i1_22	AHP	0.507807	1.33941	-0.869056	-0.577927	-0.454822	-1.1239	1.17849
TRINITY_DN22128_c0_g2_i1_1	GH3	0.92391	1.20048	-0.776468	0.0891573	-1.26711	-0.943584	0.773614
TRINITY_DN25698_c1_g6_i1_1	PP2C	0.961574	0.689995	-0.373287	-0.443592	-1.09788	-1.09788	1.36106
TRINITY_DN3501_c0_g1_i1_15	IAA	0.998947	0.673148	-1.0579	-0.421561	-1.15422	-0.372893	1.33448
TRINITY_DN22571_c1_g1_i2_8	CYCD3	1.12126	0.779921	-0.872802	-0.481003	-0.984804	-0.80007	1.2375
TRINITY_DN15399_c0_g1_i1_26	IAA	1.80743	-0.222672	-0.583222	-0.283246	-1.36135	0.00279372	0.640266
TRINITY_DN24694_c0_g1_i1_8	BIN2	1.8043	0.118178	-0.580384	-0.174507	-1.16758	NaN	NaN
TRINITY_DN20240_c0_g1_i1_5	SNRK2	1.41309	-0.19231	-0.799582	-0.644076	-0.916756	-0.273451	1.41309
TRINITY_DN20240_c0_g2_i7_5	SNRK2	1.15678	-0.151484	-1.06707	-0.629569	-0.789276	-0.0918128	1.57243
TRINITY_DN19734_c0_g1_i1_16	IAA	1.97833	0.575129	-0.550938	-0.913863	-0.128834	-0.744042	-0.215783
TRINITY_DN14907_c0_g1_i1_29	SAUR	1.99366	-0.15648	-0.648456	-0.376656	-0.0819949	-1.12833	0.398251
TRINITY_DN17658_c0_g1_i8_23	ARR-B	1.67354	-0.411486	-0.512758	-0.825028	0.428874	-1.13575	0.782613
TRINITY_DN19727_c0_g2_i3_6	AHK2_3_4	-0.577279	2.23966	-0.577279	-0.33101	-0.336607	-0.147814	-0.269666
TRINITY_DN9677_c0_g1_i1_6	BKI1	-0.198733	2.1028	-0.421196	-0.84536	-0.644438	0.343604	-0.336673
TRINITY_DN8353_c0_g1_i1_14	ERF1	0.209276	1.84788	-0.266118	-1.22951	-0.433884	-0.681322	0.55368
TRINITY_DN31364_c0_g1_i1_16	SAUR	-0.00506798	1.76945	-0.247895	-0.851333	0.323771	-0.988926	NaN
TRINITY_DN16655_c0_g1_i5_6	PP2C	-0.137648	1.96083	0.210631	-0.651885	-0.325555	-1.23633	0.17996
TRINITY_DN20800_c0_g1_i10_24	K14486, ARF	-0.882627	0.880262	-0.169072	1.56	-0.793912	-0.594655	NaN
TRINITY_DN19364_c0_g1_i3_13	PP2C	-0.881642	1.2214	NaN	1.2214	-0.881642	NaN	-0.679525
TRINITY_DN29822_c0_g1_i1_28	ERF1	-0.797206	1.30235	0.785414	1.00803	-1.12855	-0.781501	-0.388538
TRINITY_DN19200_c0_g1_i4_17	BSK	0.197836	1.62984	0.0201692	0.456896	-1.44186	-0.998928	0.136051
TRINITY_DN44172_c0_g1_i5_7	PP2C	-0.360718	1.92744	-0.331475	0.596714	-0.348026	-1.22505	-0.258885
TRINITY_DN21292_c0_g2_i2_17	SNRK2	0.197705	1.84148	-0.847355	0.750426	-0.521384	-0.771362	-0.649512
TRINITY_DN35300_c0_g1_i1_7	AUX1, LAX	0.441248	0.521164	-0.108729	1.03495	0.0952575	0.1202	-2.10409
TRINITY_DN25862_c0_g1_i1_21	PYL	0.704162	-0.110755	0.225998	0.444757	0.0069121	0.853614	-2.12469
TRINITY_DN19435_c0_g2_i3_23	AHK2_3_4	1.75467	-0.214059	-0.451422	0.341496	0.506614	-0.50946	-1.42784
TRINITY_DN23697_c0_g1_i1_11	AHP	1.86361	0.31104	-0.507681	0.614722	-0.561849	-0.858148	-0.861691
TRINITY_DN2544_c0_g1_i1_6	PYL	1.6575	0.589947	0.128869	0.194571	-0.551472	-0.506205	-1.51321
TRINITY_DN19929_c0_g1_i1_28	JAZ	2.14033	0.044848	-0.11905	-0.0818814	-0.507865	-0.582755	-0.893627
TRINITY_DN20484_c0_g2_i4_17	AHK2_3_4	1.88484	0.625277	0.0962837	-0.439864	-0.30338	-0.81771	-1.04545
TRINITY_DN24288_c0_g1_i2_14	IAA	0.957907	0.796355	-0.445351	1.20736	-0.23505	-0.880854	-1.40037
TRINITY_DN30703_c0_g1_i1_15	IAA	1.00015	1.49905	-0.169793	0.0625224	-0.708722	-0.208789	-1.47442
TRINITY_DN23115_c0_g1_i1_17	K14486, ARF	0.984616	1.59964	-0.557624	0.245832	-0.381241	-0.656991	-1.23423
TRINITY_DN20968_c0_g2_i16_17	PYL	1.31247	-0.745375	1.26314	-0.478669	0.457975	-1.06326	-0.746282
TRINITY_DN14804_c0_g2_i1_4	ARR-A	1.27766	-0.52418	-0.448777	-0.731638	1.27766	-0.850719	NaN
TRINITY_DN26266_c0_g2_i2_11	K14486, ARF	1.37198	-0.252819	0.196789	-0.428205	0.775064	0.129968	-1.79278
TRINITY_DN21099_c0_g2_i1_2	ARR-B	1.66603	-0.824567	0.350758	-1.19222	NaN	NaN	NaN
TRINITY_DN15154_c0_g1_i3_22	JAZ	-0.103036	1.02694	0.109679	0.20543	1.19707	-1.70811	-0.727971
TRINITY_DN21829_c1_g4_i1_15	ABF	0.42687	0.410525	0.625179	-0.335058	1.04146	-0.160026	-2.00895
TRINITY_DN20635_c0_g2_i1_17	ETR, ERS	0.00799628	1.311	0.840684	-0.280769	0.367108	-0.47549	-1.77053
Phosphatidylinositol signaling system
TRINITY_DN22959_c2_g1_i3_3	dgkA, DGK	0.704951	0.166488	-0.420243	-0.354607	0.0514777	-1.68017	1.5321
TRINITY_DN18639_c0_g1_i1_5	ITPK1	0.881482	-0.395244	-0.10224	-0.157575	0.106285	-1.74192	1.40922
TRINITY_DN55878_c0_g1_i1_29	CALM	1.45086	-0.500728	-0.371554	-0.579974	-0.809645	-0.639811	1.45086
TRINITY_DN19606_c1_g2_i2_6	dgkA, DGK	0.37002	-0.561494	0.0515925	-0.456651	-0.979508	-0.464024	2.04006
TRINITY_DN21836_c0_g2_i3_2	ITPK1	0.504366	-1.0672	0.100139	NaN	-1.08957	NaN	1.55226
TRINITY_DN17844_c0_g1_i8_5	PPIP5K, VIP	-0.987976	0.967439	-0.323923	-0.296868	-0.54038	-0.614277	1.79599
TRINITY_DN21824_c0_g2_i1_24	IPPK	-0.414158	0.965065	-0.655793	-0.402549	-0.783555	-0.549856	1.84085
TRINITY_DN8713_c0_g1_i1_24	PIKFYVE, FAB1	-0.739745	0.583469	-0.65594	-0.502022	-0.381252	-0.345435	2.04093
TRINITY_DN22907_c0_g1_i10_4	dgkA, DGK	-0.246173	-0.203057	-0.301954	-0.145576	-0.203704	-1.0527	2.15317
TRINITY_DN25846_c0_g2_i6_1	dgkA, DGK	-0.55293	-0.0465328	-0.208324	-0.472838	-0.292809	-0.645335	2.21877
TRINITY_DN19877_c0_g1_i1_25	IPPK	-0.208352	-0.209965	-0.130361	-0.573749	-0.297703	-0.784812	2.20494
TRINITY_DN29867_c0_g1_i1_25	dgkA, DGK	-0.930003	-0.495753	-0.380467	0.0664038	-0.171952	-0.244771	2.15654
TRINITY_DN54234_c0_g1_i1_29	PLCD	-0.623458	-0.623458	0.141036	-0.202156	-0.519533	-0.355453	2.18302
TRINITY_DN22078_c0_g1_i7_24	dgkA, DGK	-1.00564	-0.208815	-0.380707	0.415481	0.25346	-0.974655	1.90088
TRINITY_DN7584_c0_g1_i3_17	PLCD	-1.00992	0.212104	-0.285332	0.450822	0.134103	-1.25227	1.7505
TRINITY_DN43324_c0_g1_i2_7	CALM	-0.0182263	-0.528598	-0.0968304	0.138406	0.327525	-1.57977	1.75749
TRINITY_DN21962_c0_g1_i1_16	CALM	-0.55384	-0.113344	0.26758	0.335735	0.111923	-1.67969	1.63163
TRINITY_DN22864_c0_g1_i5_5	CALM	-0.533054	-0.58876	0.377708	0.797051	0.129724	-1.60093	1.41826
TRINITY_DN19437_c0_g1_i6_13	IMPL2	-0.984443	-0.0870709	0.839641	-0.879415	0.473837	-0.92972	1.56717
TRINITY_DN21659_c0_g1_i1_27	dgkA, DGK	0.0706353	0.557947	-0.0735279	-0.707687	-0.184628	-1.42613	1.76339
TRINITY_DN21119_c1_g1_i2_25	dgkA, DGK	-0.460545	0.835773	0.350573	-0.662531	0.213322	-1.6289	1.3523
TRINITY_DN27271_c0_g1_i2_11	dgkA, DGK	-0.888571	0.656809	-0.00664877	-0.733895	0.327767	-1.07867	1.72321
TRINITY_DN19907_c0_g1_i5_9	E2.7.7.41, CDS1, CDS2, cdsA	1.73139	-0.531234	-1.0831	0.170563	0.89689	-0.66955	-0.514963
TRINITY_DN4440_c0_g1_i1_29	E3.1.3.25, IMPA, suhB	2.16953	-0.40521	0.246228	-0.298955	-0.595732	-0.530658	-0.585201
TRINITY_DN22375_c4_g2_i3_23	dgkA, DGK	0.401459	1.46719	0.313073	-0.730334	0.735748	-1.34022	-0.846915
TRINITY_DN20806_c0_g1_i2_3	dgkA, DGK	0.547804	1.97529	-0.00097328	-0.946812	-0.747821	-0.419163	-0.408329
TRINITY_DN61293_c0_g1_i1_29	IPMK, IPK2	1.28953	1.28953	-0.673952	-0.596068	-0.717422	-0.591621	NaN
TRINITY_DN45630_c0_g1_i1_21	PI4K2	NaN	NaN	NaN	NaN	NaN	NaN	0
TRINITY_DN20772_c2_g4_i7_23	IPPK	0.474778	-0.163018	1.10333	-1.10507	0.874968	-1.55214	0.367147
TRINITY_DN35995_c0_g1_i1_21	CALM	-0.35723	-1.02688	1.20141	0.679948	0.162918	-1.48502	0.824846
TRINITY_DN11079_c0_g1_i1_9	CALM	0.0949094	-1.12717	0.79314	0.381577	0.895601	-1.66029	0.622225
TRINITY_DN23346_c1_g6_i1_22	IPPK	0.625574	-0.77683	0.996829	-0.0168495	0.740595	-1.56932	NaN
TRINITY_DN16131_c0_g1_i1_10	CALM	-0.721071	0.150795	0.89802	0.853155	0.65539	-1.8688	0.0325105
TRINITY_DN25670_c0_g1_i4_14	CALM	0.432685	-0.654065	1.0106	1.1519	0.383137	-1.46946	-0.8548
TRINITY_DN20532_c0_g1_i1_17	CALM	-2.06236	-0.213394	0.0967428	0.666979	1.02792	0.433246	0.0508654
TRINITY_DN21107_c0_g1_i8_12	ITPK1	-1.93124	-0.242068	0.557848	0.525795	1.23049	-0.294039	0.153218
TRINITY_DN21021_c0_g1_i2_9	CALM	-2.10039	0.408077	0.469066	0.862269	0.527792	0.204543	-0.371359
TRINITY_DN18984_c0_g1_i5_12	PIP5K	-1.83762	0.0547988	0.575611	1.11899	0.758797	-0.678851	0.00827554
TRINITY_DN1949_c0_g1_i1_1	dgkA, DGK	-1.33261	0.727278	0.426103	1.24867	0.571064	-0.444251	-1.19625
TRINITY_DN17114_c0_g1_i26_19	ITPK1	-0.887357	-0.618643	0.00214343	1.60345	1.1621	-0.86793	-0.39376
TRINITY_DN55865_c0_g1_i1_29	CALM	-0.778917	1.78605	0.550669	NaN	-0.522143	-0.731323	-0.304333
TRINITY_DN19390_c0_g1_i5_9	PIP5K	-0.687248	1.0877	1.76227	-0.637391	-0.487032	-0.687248	-0.351049
TRINITY_DN42219_c0_g1_i1_7	CDIPT	NaN	NaN	NaN	NaN	NaN	NaN	0
TRINITY_DN24198_c0_g1_i1_5	E2.7.7.41, CDS1, CDS2, cdsA	-0.957738	-0.538044	1.67688	0.684505	-0.695622	-0.169978	NaN
TRINITY_DN18516_c0_g1_i5_9	ITPK1	-0.861673	-0.497381	1.85553	0.241616	0.674446	-0.538553	-0.873984
TRINITY_DN19437_c0_g2_i1_13	IMPL2	-0.568785	-0.195014	2.24144	-0.386781	-0.210997	-0.311077	-0.568785
TRINITY_DN18899_c0_g1_i1_5	ITPK1	NaN	-0.426373	1.98988	-0.424867	-0.447226	-0.691415	NaN
TRINITY_DN23672_c0_g2_i4_16	dgkA, DGK	-1.85015	0.296361	0.585503	0.0970563	0.868066	0.83325	-0.830087
TRINITY_DN18447_c0_g1_i4_19	IMPL2	-0.900789	NaN	1.41989	-0.768771	0.760913	0.404609	-0.915852
TRINITY_DN20386_c0_g2_i1_9	CALM	-0.611032	-0.422165	-0.311967	-0.223734	-0.0480292	2.22117	-0.604248
TRINITY_DN15985_c0_g1_i1_1	PTEN	-0.675973	-0.203745	-0.376316	-0.277042	-0.503217	2.23402	-0.19773
TRINITY_DN9588_c0_g1_i2_26	dgkA, DGK	-1.56989	0.985719	0.473157	-0.145616	0.0794772	-0.983033	1.16019
TRINITY_DN52401_c0_g1_i1_21	PIP5K	-1.27241	1.22654	-0.381613	-0.250662	0.00676547	-0.769459	1.44083
TRINITY_DN29352_c2_g1_i3_14	dgkA, DGK	-1.12597	0.473635	-0.0832157	-0.121784	0.161534	-1.10433	1.80013
TRINITY_DN25663_c0_g1_i6_11	PIKFYVE, FAB1	-1.42419	0.754472	-0.32965	-0.110189	0.365867	-0.826327	1.57002
TRINITY_DN21754_c0_g1_i20_3	dgkA, DGK	-0.961864	1.62354	-0.554971	-0.922667	0.451805	-0.528274	0.892432
TRINITY_DN23414_c1_g1_i15_15	dgkA, DGK	-1.34556	1.48206	-0.301785	-0.391373	-0.562318	-0.0755116	1.19449
TRINITY_DN23939_c0_g1_i11_9	dgkA, DGK	-1.86355	1.11491	-0.0747995	-0.429826	0.307781	-0.0526605	0.998145
TRINITY_DN20635_c0_g1_i1_10	PIP5K	-1.92939	-0.0767368	-0.445347	0.26509	0.245197	1.14197	0.799211
TRINITY_DN20503_c0_g1_i13_12	IMPL2	-2.22512	0.269464	0.417978	0.0677908	0.387338	0.366745	0.715807
TRINITY_DN22749_c0_g2_i3_5	PIKFYVE, FAB1	-1.96345	0.0791048	0.21698	-0.106259	-0.222873	0.861221	1.13528
TRINITY_DN24167_c0_g1_i1_9	PTEN	-1.01613	-1.06517	-0.583	-0.0696245	0.836029	0.24603	1.65187
TRINITY_DN17642_c1_g2_i3_25	PIKFYVE, FAB1	-1.2752	-0.0893351	-0.525979	-0.365071	-0.190197	0.541403	1.90438
TRINITY_DN19399_c0_g1_i1_9	PTEN	-1.15026	-0.476344	-0.439639	-0.0981105	-0.242931	0.400347	2.00694
Wnt signaling pathway
TRINITY_DN11199_c0_g1_i1_3	NOTUM	-1.97722	-0.38273	0.354119	1.02177	0.153851	-0.0356888	0.865898
TRINITY_DN1127_c0_g1_i1_21	SKP1, CBF3D	NaN	NaN	NaN	NaN	NaN	NaN	0
TRINITY_DN11472_c0_g1_i3_26	SIAH1	2.02887	-0.0495382	-0.81952	-0.0667009	-0.164779	0.147017	-1.07535
TRINITY_DN11552_c0_g1_i1_27	NOTUM	-2.13869	-0.0305468	-0.106147	0.677745	0.738843	0.570449	0.288352
TRINITY_DN11716_c0_g1_i1_2	NOTUM	-0.526309	-0.340082	-0.0822546	-0.359558	-0.415846	-0.518589	2.24264
TRINITY_DN1196_c0_g1_i1_29	PKA	NaN	1.90256	0.088709	-0.554866	-0.846475	-0.589926	NaN
TRINITY_DN12071_c0_g1_i1_17	CACYBP, SIP	0.572001	-0.481058	1.3481	-0.74924	-0.0998441	0.904744	-1.4947
TRINITY_DN13051_c0_g1_i2_13	SIAH1	-0.836974	1.57625	-0.319058	-0.343993	0.11107	-1.2261	1.0388
TRINITY_DN13526_c0_g1_i1_7	RHOA	NaN	NaN	NaN	-1.58114	NaN	NaN	1.58114
TRINITY_DN13801_c0_g1_i3_20	PPP3R, CNB	2.02505	-0.562742	-0.661197	-0.348503	-0.695562	-0.383765	0.626721
TRINITY_DN14707_c0_g1_i2_4	NOTUM	-2.07293	0.118438	0.729308	0.634746	-0.182239	-0.0732487	0.845921
TRINITY_DN14867_c0_g1_i1_12	NOTUM	-0.649796	-0.186952	-0.200929	-0.28007	-0.674501	1.99225	NaN
TRINITY_DN15032_c0_g1_i1_21	PPP3C, CNA	NaN	NaN	NaN	NaN	NaN	NaN	0
TRINITY_DN15068_c0_g1_i10_24	GSK3B	-0.693787	0.234713	0.00465072	-0.45306	0.0521515	1.99128	-1.13595
TRINITY_DN15451_c1_g1_i4_19	RBX1, ROC1	1.96194	-0.00561941	-0.507162	-0.841734	-0.287188	-0.320238	NaN
TRINITY_DN16374_c0_g1_i2_26	CSNK1E	0.744382	-0.424756	0.131901	-1.18072	-1.25433	0.595876	1.38765
TRINITY_DN16573_c0_g1_i2_3	NOTUM	1.97988	-0.182634	0.355352	0.0023938	-0.399525	-0.546059	-1.2094
TRINITY_DN16660_c0_g1_i3_9	NOTUM	-1.32525	1.26411	0.418626	0.124042	-0.270558	0.980706	-1.19168
TRINITY_DN16816_c0_g1_i4_22	RAC1	2.01939	0.243069	-0.570197	-0.398026	-0.0883652	-1.17064	-0.0352281
TRINITY_DN17231_c1_g1_i3_10	NOTUM	-2.07272	-0.166801	-0.171187	0.603297	0.476002	0.374287	0.95712
TRINITY_DN17610_c0_g1_i1_28	SKP1, CBF3D	0.00804657	-0.634537	-0.0505944	-0.550128	0.560697	-1.20875	1.87527
TRINITY_DN17822_c0_g3_i2_4	RAC1	2.19059	0.150727	-0.27795	-0.378426	-0.506202	-0.649194	-0.52955
TRINITY_DN17882_c0_g1_i8_6	CUL1, CDC53	-0.149994	0.392794	0.0183329	-0.344912	-0.045459	-1.62261	1.75185
TRINITY_DN17908_c0_g2_i2_24	SIAH1	-0.0806674	0.455643	-0.376935	-0.219728	0.237065	-1.6719	1.65652
TRINITY_DN18364_c0_g3_i10_24	NOTUM	-1.03068	-0.463544	0.92249	1.59843	0.457172	-0.683055	-0.800811
TRINITY_DN18925_c0_g1_i11_5	RAC1	-1.00367	1.05558	-1.69516	-0.0109005	0.386152	0.794736	0.47327
TRINITY_DN19035_c0_g1_i3_15	NOTUM	-0.507785	-0.420809	1.87627	-0.573272	-0.755508	0.3811	NaN
TRINITY_DN19136_c0_g1_i8_28	RAC1	1.8588	-0.895428	-1.02007	-0.142908	0.463922	0.332577	-0.596888
TRINITY_DN19428_c0_g1_i1_21	CSNK2B	NaN	NaN	NaN	1.88556	-0.880618	-0.789014	-0.215929
TRINITY_DN19824_c1_g1_i27_6	NOTUM	-0.619694	-0.854075	-0.350105	0.988639	0.175783	-1.00035	1.6598
TRINITY_DN20090_c0_g1_i9_5	NOTUM	-0.874519	-0.580602	1.33693	0.414866	-0.082119	-1.31328	1.09872
TRINITY_DN20434_c0_g1_i1_15	PSEN1, PS1	0.613334	-0.500921	1.05847	0.220116	-0.0330689	0.601861	-1.95979
TRINITY_DN20615_c0_g1_i5_26	NOTUM	1.97597	-0.374784	-0.281286	-0.742296	-0.309951	-0.906183	0.638531
TRINITY_DN20625_c1_g1_i5_24	NOTUM	-0.339268	-0.0819333	0.206326	-0.613826	-0.653059	-0.661713	2.14347
TRINITY_DN20629_c1_g1_i3_13	SIAH1	-1.67149	0.229071	1.39036	0.307864	-0.343626	0.0878222	NaN
TRINITY_DN20751_c0_g2_i3_4	NOTUM	-0.676347	0.309426	-0.825033	-0.751595	1.3481	-0.752652	1.3481
TRINITY_DN20780_c0_g1_i1_27	CACYBP, SIP	0.79409	-1.00304	1.79787	0.206095	-0.504007	-0.621427	-0.669577
TRINITY_DN20792_c0_g1_i1_6	RBX1, ROC1	1.07099	-0.215764	0.200818	0.881828	0.337764	-0.336221	-1.93942
TRINITY_DN20947_c0_g1_i1_4	SKP1, CBF3D	2.1973	-0.422989	-0.0880372	-0.310188	-0.335595	-0.177427	-0.863064
TRINITY_DN21042_c1_g1_i3_22	CSNK2B	1.90205	0.0710302	-0.0482978	-0.560527	-1.05394	0.516291	-0.82661
TRINITY_DN21097_c2_g1_i5_25	PPP3R, CNB	0.102108	0.837891	1.12166	-0.75999	-0.126192	-1.75928	0.583795
TRINITY_DN21322_c0_g1_i1_6	SKP1, CBF3D	0.358669	-1.30458	-0.985797	0.856822	1.19849	-0.77576	0.652156
TRINITY_DN21467_c0_g1_i2_5	SKP1, CBF3D	0.0130134	-0.854394	0.314577	-0.618189	-0.761465	-0.140299	2.04676
TRINITY_DN21490_c0_g1_i11_23	NOTUM	-1.1163	-0.255074	0.0185904	0.267918	0.0256321	-0.894299	1.95353
TRINITY_DN21595_c0_g1_i5_5	CUL1, CDC53	-0.0429602	-0.160185	0.769691	0.302106	-0.777984	-1.57495	1.48428
TRINITY_DN21779_c1_g1_i4_24	PPP3R, CNB	2.12397	-0.717842	-0.767068	-0.377368	0.292962	-0.316139	-0.238513
TRINITY_DN21899_c0_g1_i29_24	NOTUM	-0.421145	-0.31811	-0.247259	-0.252349	-0.356817	-0.650644	2.24632
TRINITY_DN21899_c2_g1_i9_18	CSNK2B	0.120256	0.135599	-0.667742	-0.55606	-0.508528	2.12811	-0.651632
TRINITY_DN21997_c0_g1_i8_15	CSNK1E	2.23022	-0.466137	-0.410868	-0.473432	-0.334629	-0.551248	0.00609489
TRINITY_DN22216_c1_g1_i14_3	NOTUM	-0.489431	1.32318	0.444421	1.10604	-0.166875	-1.33526	-0.882073
TRINITY_DN22516_c0_g2_i3_18	NOTUM	0.13326	0.971765	-0.232739	-0.0611675	1.13209	-0.0202041	-1.92301
TRINITY_DN22543_c0_g1_i7_5	CSNK1E	0.0868622	2.12844	-0.394999	-0.45181	-0.253022	-0.101725	-1.01375
TRINITY_DN22622_c0_g1_i1_10	NOTUM	-1.57235	0.840329	-0.425711	0.131455	-0.530609	0.0269169	1.52997
TRINITY_DN22644_c0_g1_i1_12	CSNK2A	-1.4957	-0.182063	-0.658256	1.27013	-0.227255	1.27722	0.0159261
TRINITY_DN22912_c1_g2_i9_4	NOTUM	-0.953892	1.94251	0.104756	-0.290629	0.231082	0.0458966	-1.07972
TRINITY_DN22955_c0_g1_i11_22	CUL1, CDC53	-0.0336027	0.125424	0.638661	-0.0971699	-0.149686	-1.889	1.40537
TRINITY_DN23071_c0_g1_i7_4	NOTUM	1.88955	-0.727943	0.241979	-0.818505	-0.297741	-0.287335	NaN
TRINITY_DN23091_c0_g2_i5_12	NOTUM	-0.623931	-0.623931	-0.623931	0.225873	0.182109	2.08774	-0.623931
TRINITY_DN23093_c0_g1_i4_3	NOTUM	-0.44423	1.97512	-0.314046	0.730216	-0.588301	-0.695454	-0.663304
TRINITY_DN23170_c1_g1_i4_12	CSNK1E	-1.00647	0.692025	-0.447823	-0.393527	-0.798872	0.081742	1.87292
TRINITY_DN23225_c0_g1_i12_10	NOTUM	-0.811296	0.336956	-0.315642	-0.267118	-0.90633	-0.0926016	2.05603
TRINITY_DN23532_c0_g2_i1_15	RAC1	1.5509	-0.487597	-0.883621	NaN	-0.705941	-0.422198	0.948455
TRINITY_DN23611_c0_g2_i1_12	NOTUM	-1.0828	0.328555	-0.198925	-0.673496	-0.162216	1.78888	NaN
TRINITY_DN23712_c2_g1_i1_15	CSNK1E	1.56012	0.0419221	-0.781938	-0.817301	-0.783054	1.21696	-0.436704
TRINITY_DN24159_c0_g1_i3_8	CUL1, CDC53	-0.509069	-0.194405	0.795777	1.70626	0.02005	-1.41151	-0.407103
TRINITY_DN24230_c0_g1_i11_10	GSK3B	-2.02161	-0.462162	0.342089	0.170493	0.243136	0.839724	0.888335
TRINITY_DN25079_c0_g1_i10_14	GSK3B	-1.6518	-0.13172	0.429903	0.347495	0.885234	-0.97823	1.09912
TRINITY_DN26248_c0_g1_i7_14	NOTUM	-1.97489	0.0598307	0.0841821	1.2609	0.653796	0.142884	-0.226697
TRINITY_DN27474_c0_g1_i1_15	CUL1, CDC53	-0.0888613	-0.0845668	-0.986505	-0.712132	1.87207	NaN	NaN
TRINITY_DN28627_c0_g1_i1_16	SKP1, CBF3D	2.01012	0.247282	-1.10493	-0.693864	-0.212005	0.122273	-0.368869
TRINITY_DN28702_c0_g1_i2_21	CSNK2A	0.772792	-0.65604	0.0535743	-0.646179	-1.00425	-0.366316	1.84642
TRINITY_DN29154_c3_g1_i11_14	PPP3R, CNB	-0.904002	0.0869008	0.628782	-0.0597267	-0.032502	-1.39854	1.67909
TRINITY_DN30507_c0_g1_i1_8	SKP1, CBF3D	0.838737	0.985049	-1.82379	NaN	NaN	NaN	NaN
TRINITY_DN31393_c0_g1_i1_5	RAC1	2.2511	-0.138067	-0.341367	-0.43006	-0.529513	-0.375526	-0.436569
TRINITY_DN32626_c0_g1_i1_14	PPP3R, CNB	-0.709541	-0.388305	-0.267768	0.353696	-0.842556	1.85447	NaN
TRINITY_DN3774_c0_g1_i1_16	CSNK2B	-0.822638	0.0362194	-0.322856	-0.278205	0.766037	1.78727	-1.16583
TRINITY_DN38055_c0_g1_i2_21	RHOA	NaN	NaN	-0.912871	NaN	NaN	-0.912871	1.82574
TRINITY_DN47189_c0_g3_i1_7	FBXW1_11, BTRC, beta-TRCP	NaN	NaN	NaN	NaN	-1.58114	NaN	1.58114
TRINITY_DN48689_c0_g2_i1_7	FBXW1_11, BTRC, beta-TRCP	NaN	1.28577	1.28577	-0.802557	-0.615943	-0.524633	-0.6284
TRINITY_DN5198_c0_g1_i1_5	GSK3B	NaN	-0.335246	1.07109	1.26503	-1.26342	-0.737456	NaN
TRINITY_DN5290_c0_g1_i1_13	NOTUM	-1.72679	-0.0169518	0.271893	0.568148	1.4968	0.023516	-0.616614
TRINITY_DN53745_c0_g1_i1_29	CSNK2A	NaN	-0.49618	-0.0766691	-0.273094	-0.55069	-0.604526	2.00116
TRINITY_DN55602_c0_g1_i1_29	RHOA	1.84689	0.155052	0.741799	-0.456624	-0.791042	-0.572916	-0.923156
TRINITY_DN56318_c0_g1_i1_29	FBXW1_11, BTRC, beta-TRCP	1.44604	1.44604	-0.242125	-0.619778	-0.681385	-0.648815	-0.69997
TRINITY_DN58121_c0_g1_i1_29	PPP3C, CNA	NaN	-0.56099	-0.56099	-0.56099	-0.307356	1.99033	NaN
TRINITY_DN61746_c0_g1_i1_29	RBX1, ROC1	1.45237	1.45237	-0.366694	-0.573555	-0.729105	-0.510238	-0.725156
TRINITY_DN6316_c0_g1_i1_4	NOTUM	0.897233	0.866248	0.796247	0.394086	-0.326318	-1.09361	-1.53388
TRINITY_DN7217_c0_g1_i1_5	PKA	-0.775632	2.14674	-0.129022	0.0947826	-0.678376	-0.538131	-0.120363
TRINITY_DN8355_c0_g1_i2_22	RAC1	2.0774	0.0216721	0.012688	-0.577839	0.027224	-0.525082	-1.03606
AMPK signaling pathway
TRINITY_DN12917_c0_g1_i2_28	ADIPOR	0.524071	0.0896512	0.371659	0.419143	-1.37658	-1.33838	1.31044
TRINITY_DN52162_c0_g1_i4_29	EEF2	NaN	NaN	NaN	0.468733	-1.04197	-1.04197	1.61521
TRINITY_DN28189_c0_g1_i10_14	PRKAA, AMPK	1.42851	0.392085	-0.997735	-0.772338	-0.709337	-0.53473	1.19355
TRINITY_DN20164_c0_g2_i14_19	PPP2C	0.835555	-0.902094	-0.557906	0.0154238	-0.092751	-1.04942	1.7512
TRINITY_DN20010_c0_g1_i3_4	RPS6KB	0.919853	-0.215992	-0.700545	-0.939537	-0.466659	-0.423708	1.82659
TRINITY_DN24190_c0_g1_i3_8	PPP2C	0.486186	-0.389836	-0.486346	-0.602392	-0.549192	-0.556312	2.09789
TRINITY_DN22467_c0_g1_i14_15	CAMKK	0.221741	-0.156313	-0.517141	-0.585197	-0.720836	-0.396287	2.15403
TRINITY_DN18574_c0_g1_i2_5	PPP2R3	0.259708	-0.0412078	-0.403809	-0.882004	-0.708202	-0.318909	2.09442
TRINITY_DN18886_c0_g1_i6_4	PPP2C	2.15273	-0.763171	-0.193059	-0.0114434	0.0252319	-0.524884	-0.685405
TRINITY_DN22621_c0_g2_i7_5	RAB8A, MEL	1.94059	-1.12584	-0.115653	0.449772	-0.003958	-0.790965	-0.353947
TRINITY_DN30014_c0_g1_i1_16	FBP, fbp	1.91383	-0.441147	0.274383	-0.840641	-0.612375	0.539437	-0.833485
TRINITY_DN15562_c0_g1_i2_26	HMGCR	1.93499	-0.462685	0.793914	-0.730008	-0.380539	-0.396261	-0.759409
TRINITY_DN22401_c2_g10_i1_26	ADIPOR	1.86662	0.270061	-0.416507	-0.845666	-0.144199	-0.730314	NaN
TRINITY_DN23870_c0_g1_i1_21	ADIPOR	NaN	NaN	NaN	NaN	NaN	NaN	0
TRINITY_DN58606_c0_g1_i1_29	PPP2C	1.98103	-0.317181	0.0230513	-0.43225	-0.642876	-0.611773	NaN
TRINITY_DN53711_c0_g1_i1_29	RHEB	2.21529	-0.364593	-0.166238	-0.476212	-0.651162	-0.529515	-0.0275666
TRINITY_DN30090_c0_g1_i1_5	ACACA	2.17688	-0.130769	-0.422097	-0.537118	-0.651964	-0.576487	0.141555
TRINITY_DN26232_c0_g1_i1_5	EEF2	2.14127	-0.0471125	-0.438655	-0.522832	-0.694705	-0.648202	0.210238
TRINITY_DN5150_c0_g2_i1_4	SCD, desC	2.03769	-0.293127	-0.438556	-0.445914	-0.450787	-0.409303	NaN
TRINITY_DN5787_c0_g1_i1_4	ADIPOR	2.01791	-0.103718	-0.488695	-0.488695	-0.488695	-0.44811	NaN
TRINITY_DN22016_c0_g1_i1_7	EEF2	NaN	NaN	NaN	NaN	NaN	NaN	0
TRINITY_DN52081_c0_g1_i1_29	ADIPOR	1.94004	NaN	NaN	-0.676324	-0.676324	-0.0208605	-0.566536
TRINITY_DN20990_c0_g3_i1_2	CAMKK	2.04575	0.341999	-0.427499	-0.54659	-0.615943	0.110497	-0.90821
TRINITY_DN56039_c0_g1_i1_29	ADIPOR	1.86963	0.718914	0.0724261	-0.473924	-1.04286	-0.660546	-0.483646
TRINITY_DN45906_c0_g1_i1_29	SCD, desC	1.93838	0.341013	0.341986	-0.474814	-1.08664	-0.673956	-0.385978
TRINITY_DN29669_c0_g1_i1_5	CAB39, MO25	1.78873	NaN	NaN	NaN	-1.21111	-0.577628	NaN
TRINITY_DN34791_c0_g1_i1_21	EEF2	NaN	NaN	NaN	NaN	NaN	NaN	0
TRINITY_DN12978_c0_g1_i1_13	EEF2	NaN	NaN	-0.82201	1.94717	-0.40283	-0.59536	-0.126965
TRINITY_DN58413_c0_g1_i1_29	GYS	1.22474	1.22474	-0.816497	NaN	-0.816497	-0.816497	NaN
TRINITY_DN3483_c0_g1_i1_5	PPP2R1	NaN	NaN	-0.645497	1.93649	-0.645497	-0.645497	NaN
TRINITY_DN21724_c0_g1_i9_27	PRKAA, AMPK	0.847617	1.50324	-0.910417	-0.0521526	-0.496228	-1.32526	0.433199
TRINITY_DN10108_c0_g1_i1_29	FBP, fbp	NaN	1.98409	-0.299567	-0.0354814	-0.694903	-0.608021	-0.34612
TRINITY_DN12389_c0_g1_i1_3	FBP, fbp	-0.241202	1.94839	-0.820014	-0.0153217	-0.651447	-0.2204	NaN
TRINITY_DN43347_c0_g2_i1_21	PPP2R2	NaN	NaN	NaN	NaN	NaN	NaN	0
TRINITY_DN69151_c0_g1_i1_29	GYS	1.09595	1.19347	0.729166	-0.258807	-1.26097	-0.572493	-0.926316
TRINITY_DN30428_c0_g1_i1_5	RAB8A, MEL	NaN	1.83169	0.499052	-0.527656	-0.624232	-0.461124	-0.717729
TRINITY_DN22401_c2_g2_i5_26	ADIPOR	1.1556	0.769184	-0.31215	0.767702	-0.0984238	-1.7626	-0.519319
TRINITY_DN20498_c0_g1_i1_22	RAB8A, MEL	1.53339	0.950695	0.0261515	0.00496979	-0.455065	-1.4856	-0.574543
TRINITY_DN11948_c0_g2_i1_25	CCNA	0.713891	0.317098	0.619693	-0.212052	0.255177	-2.16243	0.468622
TRINITY_DN48955_c0_g1_i3_29	HMGCR	-0.043223	0.143522	0.920435	0.378607	0.224411	-2.15693	0.533178
TRINITY_DN22037_c0_g1_i4_22	HMGCR	1.20826	-0.588445	1.27571	-0.381342	-0.126963	-1.54292	0.155703
TRINITY_DN16869_c0_g1_i1_4	RAB8A, MEL	1.505	-0.285088	0.411448	-0.386414	0.234983	-1.78514	0.305218
TRINITY_DN4191_c0_g1_i1_13	HMGCR	-0.595328	1.15045	0.98465	-0.257031	0.868853	-1.4051	-0.746495
TRINITY_DN31267_c0_g1_i4_21	RAB8A, MEL	-0.375313	-0.0205797	1.22958	-0.0103395	1.01419	-1.82151	-0.0160235
TRINITY_DN37951_c0_g1_i1_21	HMGCR	0.634234	0.330333	0.465284	1.3158	-0.135251	-1.54543	-1.06497
TRINITY_DN23601_c0_g3_i16_15	RAB8A, MEL	0.709814	0.283816	0.403155	1.02159	0.416192	-1.32028	-1.51429
TRINITY_DN19426_c0_g1_i9_1	FBP, fbp	-0.15552	-0.453422	0.511302	1.60673	0.685189	-0.938562	-1.25572
TRINITY_DN20788_c0_g3_i1_25	RPS6KB	-0.590488	0.114267	0.875836	1.32756	0.348139	-1.68345	-0.391859
TRINITY_DN20510_c1_g4_i3_20	RAB8A, MEL	-0.478015	-0.216222	-0.206871	1.17919	0.764502	-1.77897	0.736381
TRINITY_DN45214_c0_g1_i1_21	ACACA	NaN	NaN	NaN	NaN	NaN	-1.58114	1.58114
TRINITY_DN25340_c0_g1_i4_8	CAMKK	-1.1979	0.590986	-1.23232	0.973393	0.865837	NaN	NaN
TRINITY_DN23056_c0_g1_i5_9	pfkA, PFK	-1.60822	1.00168	0.0490609	1.12393	-0.0389713	-0.972257	0.444776
TRINITY_DN23491_c3_g1_i7_26	RPS6KB	-1.26622	1.24646	0.625786	-0.0285535	0.200423	-1.41557	0.637667
TRINITY_DN26097_c0_g1_i1_9	ADIPOR	-1.93902	0.268997	0.796289	0.790175	0.80519	-0.342487	-0.379143
TRINITY_DN12766_c0_g2_i1_13	HMGCR	-1.94598	-0.00394607	1.19687	0.247026	0.812316	-0.0729562	-0.233332
TRINITY_DN25907_c0_g1_i3_14	HMGCR	-1.66978	0.353716	0.851682	0.495509	0.996265	-1.05936	0.0319749
TRINITY_DN22650_c0_g1_i17_12	RAB8A, MEL	-1.33995	-0.245605	1.16693	0.624821	0.434874	-1.3199	0.678839
TRINITY_DN25814_c0_g1_i14_10	CAB39, MO25	-2.07064	-0.111921	0.566602	-0.0391201	0.102819	0.491477	1.06078
TRINITY_DN20954_c0_g2_i4_25	PPP2R2	-1.83802	-0.0582168	-0.328762	-0.308649	0.858431	1.20832	0.466899
TRINITY_DN22882_c0_g1_i1_25	PDPK1	-1.79975	-0.214462	-0.0632988	0.251268	-0.215677	1.52915	0.512769
TRINITY_DN22338_c0_g1_i1_28	PRKAB	-1.52425	-0.789416	-0.130311	0.0293099	0.0602293	1.538	0.816433
TRINITY_DN23364_c1_g1_i1_9	ACACA	-0.97951	-1.60459	0.0433178	0.967944	-0.141627	0.72065	0.993814
TRINITY_DN22624_c0_g2_i4_8	FBP, fbp	-0.724008	-0.328639	-0.759672	1.27441	-0.736509	1.27441	NaN
TRINITY_DN23021_c0_g1_i1_2	PPP2R5	-0.884036	-0.915806	-0.371842	0.700161	-0.177638	1.64916	NaN
TRINITY_DN16679_c0_g1_i3_22	HMGCR	-1.43436	-0.0602051	1.31294	-0.253449	0.944273	-0.509202	NaN
TRINITY_DN40129_c0_g2_i1_21	MTOR, FRAP, TOR	NaN	NaN	NaN	NaN	NaN	-1.58114	1.58114
TRINITY_DN49597_c0_g2_i3_29	RAB8A, MEL	NaN	NaN	NaN	NaN	NaN	-1.58114	1.58114
TRINITY_DN34120_c0_g1_i1_21	SCD, desC	NaN	NaN	NaN	NaN	NaN	-1.58114	1.58114
TRINITY_DN49136_c0_g2_i1_7	CAMKK	NaN	NaN	NaN	NaN	NaN	-1.58114	1.58114
TRINITY_DN25514_c0_g5_i3_8	PPP2R2	-1.06189	-0.29064	1.17864	-1.00475	1.17864	NaN	NaN
TRINITY_DN21514_c0_g1_i5_1	RAB8A, MEL	-0.665368	-0.274757	0.973134	0.344924	-0.212242	-1.55883	1.39314
TRINITY_DN21603_c1_g1_i4_17	RAB8A, MEL	-0.92701	0.480523	0.369776	-0.356079	0.348109	-1.46123	1.54591
TRINITY_DN19819_c0_g1_i10_17	RAB8A, MEL	-0.156974	0.166691	0.310071	-0.72381	0.0642074	-1.45269	1.79251
TRINITY_DN35618_c0_g1_i1_21	pfkA, PFK	-1.41954	0.922467	0.277434	0.545541	-0.609524	-0.941621	1.22524
TRINITY_DN24254_c0_g2_i2_10	PPP2C	-1.06296	0.134229	0.362072	0.156421	-0.535707	-0.934537	1.88048
TRINITY_DN21908_c2_g2_i5_10	MTOR, FRAP, TOR	-1.43297	0.75241	-0.699488	-0.00109107	-0.137003	-0.168304	1.68645
TRINITY_DN44650_c0_g1_i1_21	EEF2	NaN	NaN	NaN	NaN	-1.6292	0.100966	1.52824
TRINITY_DN18416_c0_g2_i7_26	pfkA, PFK	-0.5405	1.39926	-0.482548	-0.296149	-1.06446	-0.459581	1.44398
TRINITY_DN16335_c0_g1_i3_12	FBP, fbp	-1.24343	-0.187796	-0.640866	-0.750146	1.25212	0.217284	1.35284
TRINITY_DN21194_c0_g1_i9_22	PPP2R2	-0.599635	-0.406933	-0.0825581	-0.296116	0.287049	-0.983047	2.08124
TRINITY_DN19261_c0_g1_i2_23	RAB8A, MEL	-0.804966	-0.356004	-0.0720651	-0.435548	0.28294	-0.719682	2.10533
TRINITY_DN22244_c0_g1_i13_26	pfkA, PFK	-0.81542	-0.647404	-0.179805	-0.0236459	-0.296625	-0.216172	2.17907
TRINITY_DN24028_c0_g1_i1_4	HMGCR	NaN	NaN	0	0	0	0	NaN
TRINITY_DN5150_c0_g1_i1_4	SCD, desC	NaN	NaN	0	0	0	0	NaN
TRINITY_DN21799_c0_g1_i11_17	MTOR, FRAP, TOR	-0.115355	-0.657915	-0.782386	-0.460667	-0.342115	0.222313	2.13613
TRINITY_DN24057_c0_g1_i13_9	PFKFB3	-0.699823	-0.713126	-0.713126	-0.177816	-0.24489	0.514977	2.0338
TRINITY_DN23332_c0_g1_i2_8	PFKFB3	-0.595765	-0.52605	-0.593059	-0.427835	-0.401552	0.42487	2.11939
TRINITY_DN18923_c0_g1_i8_25	RAB2A	-0.579488	-0.034727	-0.332682	-0.910044	-0.316347	0.0230498	2.15024
TRINITY_DN17956_c0_g1_i2_3	FBP, fbp	-0.249835	-0.336931	-0.620387	-0.584587	0.0599215	-0.47466	2.20648
TRINITY_DN21131_c0_g1_i12_5	PFKFB3	-0.387783	-0.0382684	-0.680822	-0.41668	-0.470964	-0.227519	2.22204
TRINITY_DN33303_c0_g1_i1_28	PPP2R1	NaN	-0.0202382	0.853021	-0.813885	-1.35283	1.33393	NaN
TRINITY_DN39985_c0_g1_i1_21	EEF2	NaN	NaN	NaN	NaN	NaN	1.58114	-1.58114
TRINITY_DN24632_c0_g1_i1_10	MLYCD	-1.58114	NaN	NaN	NaN	NaN	1.58114	NaN
TRINITY_DN22167_c1_g2_i5_4	CAB39, MO25	-0.505101	0.558247	-0.378711	-0.575171	-1.04328	1.96723	-0.0232155
TRINITY_DN19605_c1_g3_i2_25	RAB8A, MEL	-0.707357	0.14086	0.120873	-0.968614	-0.515121	2.06022	-0.130861
TRINITY_DN16270_c0_g1_i5_8	PPP2R2	0.470894	-0.00810271	-1.37929	-0.232789	-0.373886	1.88447	-0.361294
TRINITY_DN13920_c0_g1_i2_20	PRKAB	0.38842	0.388374	-0.0627232	-0.180881	-0.207462	1.5053	-1.83103
TRINITY_DN19970_c0_g3_i3_27	ADIPOR	0.614644	0.75686	-0.868414	-0.295645	-0.484298	1.5411	-1.26424
TRINITY_DN21127_c0_g1_i2_18	RAB8A, MEL	0.19527	0.689319	-0.65477	0.0979904	-0.79092	1.7005	-1.23739
TRINITY_DN39801_c0_g1_i5_21	ADIPOR	NaN	NaN	NaN	NaN	NaN	1.58114	-1.58114
TRINITY_DN23802_c0_g2_i1_1	PPP2R2	0	NaN	NaN	NaN	NaN	NaN	NaN
TRINITY_DN27377_c0_g2_i7_14	RAB8A, MEL	-0.769759	-0.339457	-0.508349	0.908268	1.87495	-0.666613	-0.499045
TRINITY_DN19302_c0_g2_i1_19	PFKFB3	0.628135	-0.749426	0.0701109	-0.619364	1.64494	-0.974397	NaN
TRINITY_DN22516_c0_g1_i19_18	PPP2C	0.509639	0.0172899	-0.572609	-0.0145263	1.77493	-0.228333	-1.48639
TRINITY_DN21385_c0_g1_i2_11	FBP, fbp	0.470547	-0.470076	0.529763	0.476592	0.314082	0.767617	-2.08853
TRINITY_DN23186_c0_g1_i1_14	PRKAB	-0.417524	0.00520142	-0.562586	0.23036	0.752423	1.5597	-1.56757
TRINITY_DN42443_c0_g1_i2_21	FBP, fbp	NaN	NaN	-1.05593	NaN	NaN	1.81783	-0.761903
TRINITY_DN24109_c0_g6_i1_9	pfkA, PFK	-0.870371	0.488552	NaN	-0.483462	1.73565	NaN	-0.870371
TRINITY_DN20597_c0_g1_i4_12	HMGCR	-1.37551	0.540522	1.36077	-0.986669	-0.387241	0.914459	-0.0663308
TRINITY_DN24685_c0_g1_i1_5	EEF2	-0.632839	NaN	2.00024	-0.234498	-0.345057	-0.155003	-0.632839
TRINITY_DN25321_c0_g1_i1_5	PPP2R5	NaN	NaN	1.88403	-0.206321	-0.822979	-0.854731	NaN
TRINITY_DN3570_c0_g1_i1_7	PRKAA, AMPK	-0.32206	1.7878	-0.671369	-0.646128	-0.360458	1.02245	-0.810238
TRINITY_DN14393_c0_g1_i1_8	HMGCR	-1.78995	0.867902	-0.072075	0.405324	-0.0108943	1.22001	-0.620323
TRINITY_DN16992_c0_g1_i1_12	RPS6KB	-1.56534	1.75744	-0.376576	-0.335959	0.445283	0.0892631	-0.0141138
Phospholipase D signaling pathway
TRINITY_DN23182_c2_g1_i7_12	AGPAT1_2	-1.12487	-1.12487	NaN	1.0242	0.0342303	1.1913	NaN
TRINITY_DN41107_c0_g1_i1_21	PLA2G4, CPLA2	NaN	NaN	NaN	NaN	NaN	1.58114	-1.58114
TRINITY_DN8755_c0_g1_i1_9	AGPAT3_4	-0.720557	-0.348704	-0.479942	-0.209063	-0.303932	2.22827	-0.166074
TRINITY_DN26825_c0_g1_i1_24	ARF1	-0.399559	-0.368177	-0.398495	-0.581309	-0.284058	2.0316	NaN
TRINITY_DN6955_c0_g1_i2_8	ARF1	-0.484063	-0.116562	-0.0537922	-0.543566	-0.336938	2.21007	-0.675144
TRINITY_DN23223_c1_g8_i1_22	ARF1	-0.731679	0.925954	1.3461	0.585077	-0.102291	-1.45651	-0.56665
TRINITY_DN19390_c0_g1_i5_9	PIP5K	-0.687248	1.0877	1.76227	-0.637391	-0.487032	-0.687248	-0.351049
TRINITY_DN21225_c0_g1_i15_8	PLD1_2	-0.549406	0.0832651	2.00422	-0.334099	-0.825494	-0.825494	0.447005
TRINITY_DN56575_c0_g1_i1_29	PLD1_2	NaN	0.0707507	1.96229	-0.244911	-0.702233	-0.513592	-0.572303
TRINITY_DN21754_c0_g1_i20_3	dgkA, DGK	-0.961864	1.62354	-0.554971	-0.922667	0.451805	-0.528274	0.892432
TRINITY_DN21908_c2_g2_i5_10	MTOR, FRAP, TOR	-1.43297	0.75241	-0.699488	-0.00109107	-0.137003	-0.168304	1.68645
TRINITY_DN52401_c0_g1_i1_21	PIP5K	-1.27241	1.22654	-0.381613	-0.250662	0.00676547	-0.769459	1.44083
TRINITY_DN23414_c1_g1_i15_15	dgkA, DGK	-1.34556	1.48206	-0.301785	-0.391373	-0.562318	-0.0755116	1.19449
TRINITY_DN23939_c0_g1_i11_9	dgkA, DGK	-1.86355	1.11491	-0.0747995	-0.429826	0.307781	-0.0526605	0.998145
TRINITY_DN23994_c0_g1_i4_16	PLD1_2	-1.38396	1.6227	0.296993	0.238834	-0.150384	-1.04994	0.425758
TRINITY_DN27281_c2_g1_i3_11	PLD1_2	-1.92714	1.37146	0.465107	0.237762	0.0811698	-0.337476	0.109112
TRINITY_DN16757_c0_g2_i1_25	PLD1_2	-1.58923	0.575774	0.163571	0.273038	-0.588336	-0.421535	1.58672
TRINITY_DN9588_c0_g1_i2_26	dgkA, DGK	-1.56989	0.985719	0.473157	-0.145616	0.0794772	-0.983033	1.16019
TRINITY_DN8385_c0_g2_i1_29	PLD1_2	-1.4586	0.369742	0.626897	0.33977	-0.15786	-1.1176	1.39764
TRINITY_DN18984_c0_g1_i5_12	PIP5K	-1.83762	0.0547988	0.575611	1.11899	0.758797	-0.678851	0.00827554
TRINITY_DN23288_c0_g1_i3_10	PLD1_2	-2.08408	0.474044	0.475578	0.839822	0.657972	-0.154404	-0.208934
TRINITY_DN1949_c0_g1_i1_1	dgkA, DGK	-1.33261	0.727278	0.426103	1.24867	0.571064	-0.444251	-1.19625
TRINITY_DN23278_c3_g3_i2_4	PLD1_2	-1.68982	1.18898	0.35014	0.87749	0.209806	-0.0466169	-0.889978
TRINITY_DN22496_c0_g1_i1_9	PLD1_2	-2.0772	-0.164067	-0.174948	0.840017	0.539152	0.302133	0.734917
TRINITY_DN23437_c0_g1_i6_10	PLD1_2	-2.22125	0.227728	0.162292	0.3596	0.663115	0.189786	0.618723
TRINITY_DN20635_c0_g1_i1_10	PIP5K	-1.92939	-0.0767368	-0.445347	0.26509	0.245197	1.14197	0.799211
TRINITY_DN24158_c0_g1_i1_12	PLD1_2	-2.19548	0.725361	0.0229108	0.274776	0.108724	0.53936	0.524351
TRINITY_DN19894_c0_g1_i1_10	ARF1	-1.52685	1.51047	-0.307596	-0.240399	-0.225129	1.05523	-0.265729
TRINITY_DN23672_c0_g2_i4_16	dgkA, DGK	-1.85015	0.296361	0.585503	0.0970563	0.868066	0.83325	-0.830087
TRINITY_DN31040_c0_g1_i1_27	ARF6	1.93376	NaN	NaN	-0.693024	-0.693024	-0.547716	NaN
TRINITY_DN55602_c0_g1_i1_29	RHOA	1.84689	0.155052	0.741799	-0.456624	-0.791042	-0.572916	-0.923156
TRINITY_DN12056_c0_g1_i1_29	ARF1	2.23519	-0.339716	-0.063166	-0.318477	-0.537919	-0.394262	-0.581647
TRINITY_DN53711_c0_g1_i1_29	RHEB	2.21529	-0.364593	-0.166238	-0.476212	-0.651162	-0.529515	-0.0275666
TRINITY_DN22375_c4_g2_i3_23	dgkA, DGK	0.401459	1.46719	0.313073	-0.730334	0.735748	-1.34022	-0.846915
TRINITY_DN14420_c0_g1_i1_17	AGPAT3_4	1.34292	1.14717	-0.278433	-0.356447	0.316796	-0.756753	-1.41526
TRINITY_DN19754_c1_g1_i3_25	ARF1	1.5583	1.32277	-0.604182	-0.268869	-0.813645	-0.665589	-0.528789
TRINITY_DN20806_c0_g1_i2_3	dgkA, DGK	0.547804	1.97529	-0.00097328	-0.946812	-0.747821	-0.419163	-0.408329
TRINITY_DN25716_c0_g1_i12_11	DNM	0.514241	1.5683	0.433737	0.4217	-1.05323	-1.05323	-0.83152
TRINITY_DN22959_c2_g1_i3_3	dgkA, DGK	0.704951	0.166488	-0.420243	-0.354607	0.0514777	-1.68017	1.5321
TRINITY_DN22907_c0_g1_i10_4	dgkA, DGK	-0.246173	-0.203057	-0.301954	-0.145576	-0.203704	-1.0527	2.15317
TRINITY_DN3904_c0_g1_i1_22	ARF1	-0.171193	-0.445464	-0.16092	-0.527851	-0.412952	-0.52298	2.24136
TRINITY_DN24668_c0_g1_i1_5	AGPAT1_2	NaN	-0.293824	-0.122404	-0.424102	-0.603258	-0.565243	2.00883
TRINITY_DN10027_c0_g1_i1_1	IGH	0	NaN	NaN	NaN	NaN	NaN	NaN
TRINITY_DN25846_c0_g2_i6_1	dgkA, DGK	-0.55293	-0.0465328	-0.208324	-0.472838	-0.292809	-0.645335	2.21877
TRINITY_DN24064_c1_g1_i5_22	MAPK1_3	-0.484336	-0.452205	-0.277811	-0.249655	-0.222629	-0.561939	2.24857
TRINITY_DN19606_c1_g2_i2_6	dgkA, DGK	0.37002	-0.561494	0.0515925	-0.456651	-0.979508	-0.464024	2.04006
TRINITY_DN29096_c0_g1_i2_21	PLD1_2	-0.38095	0.0542953	0.652739	-0.517167	-0.738869	-0.98072	1.91067
TRINITY_DN29867_c0_g1_i1_25	dgkA, DGK	-0.930003	-0.495753	-0.380467	0.0664038	-0.171952	-0.244771	2.15654
TRINITY_DN22078_c0_g1_i7_24	dgkA, DGK	-1.00564	-0.208815	-0.380707	0.415481	0.25346	-0.974655	1.90088
TRINITY_DN38055_c0_g1_i2_21	RHOA	NaN	NaN	-0.912871	NaN	NaN	-0.912871	1.82574
TRINITY_DN27271_c0_g1_i2_11	dgkA, DGK	-0.888571	0.656809	-0.00664877	-0.733895	0.327767	-1.07867	1.72321
TRINITY_DN29352_c2_g1_i3_14	dgkA, DGK	-1.12597	0.473635	-0.0832157	-0.121784	0.161534	-1.10433	1.80013
TRINITY_DN21119_c1_g1_i2_25	dgkA, DGK	-0.460545	0.835773	0.350573	-0.662531	0.213322	-1.6289	1.3523
TRINITY_DN21659_c0_g1_i1_27	dgkA, DGK	0.0706353	0.557947	-0.0735279	-0.707687	-0.184628	-1.42613	1.76339
TRINITY_DN19628_c0_g1_i1_11	IGH	0	NaN	NaN	NaN	NaN	NaN	NaN
TRINITY_DN40129_c0_g2_i1_21	MTOR, FRAP, TOR	NaN	NaN	NaN	NaN	NaN	-1.58114	1.58114
TRINITY_DN21799_c0_g1_i11_17	MTOR, FRAP, TOR	-0.115355	-0.657915	-0.782386	-0.460667	-0.342115	0.222313	2.13613
TRINITY_DN31161_c0_g1_i1_5	KRAS, KRAS2	-0.645497	NaN	-0.645497	NaN	-0.645497	1.93649	NaN
TRINITY_DN13526_c0_g1_i1_7	RHOA	NaN	NaN	NaN	-1.58114	NaN	NaN	1.58114
TRINITY_DN14982_c0_g1_i3_3	ARF1	0.159696	-0.55299	-0.573743	-0.0485287	2.16305	-0.573743	-0.573743
TRINITY_DN21904_c0_g7_i1_23	ARF1	-0.352079	-0.61234	-0.753241	1.97662	0.391501	-0.900502	0.250043
TRINITY_DN19267_c0_g1_i14_13	ARF1	-0.120426	-0.608011	0.0261753	1.44347	-0.274728	-1.52693	1.06045
TRINITY_DN22549_c0_g1_i4_8	ARF1	-0.172924	-0.114543	-0.31909	1.92583	-0.288072	-1.0312	NaN
TGF-beta signaling pathway
TRINITY_DN6293_c0_g1_i1_9	TFDP1	-0.74877	0.0198522	0.429278	1.99748	-0.174901	-0.568503	-0.954438
TRINITY_DN24159_c0_g1_i3_8	CUL1, CDC53	-0.509069	-0.194405	0.795777	1.70626	0.02005	-1.41151	-0.407103
TRINITY_DN20788_c0_g3_i1_25	RPS6KB	-0.590488	0.114267	0.875836	1.32756	0.348139	-1.68345	-0.391859
TRINITY_DN21322_c0_g1_i1_6	SKP1, CBF3D	0.358669	-1.30458	-0.985797	0.856822	1.19849	-0.77576	0.652156
TRINITY_DN3483_c0_g1_i1_5	PPP2R1	NaN	NaN	-0.645497	1.93649	-0.645497	-0.645497	NaN
TRINITY_DN38055_c0_g1_i2_21	RHOA	NaN	NaN	-0.912871	NaN	NaN	-0.912871	1.82574
TRINITY_DN22516_c0_g1_i19_18	PPP2C	0.509639	0.0172899	-0.572609	-0.0145263	1.77493	-0.228333	-1.48639
TRINITY_DN27474_c0_g1_i1_15	CUL1, CDC53	-0.0888613	-0.0845668	-0.986505	-0.712132	1.87207	NaN	NaN
TRINITY_DN1127_c0_g1_i1_21	SKP1, CBF3D	NaN	NaN	NaN	NaN	NaN	NaN	0
TRINITY_DN20792_c0_g1_i1_6	RBX1, ROC1	1.07099	-0.215764	0.200818	0.881828	0.337764	-0.336221	-1.93942
TRINITY_DN55602_c0_g1_i1_29	RHOA	1.84689	0.155052	0.741799	-0.456624	-0.791042	-0.572916	-0.923156
TRINITY_DN18886_c0_g1_i6_4	PPP2C	2.15273	-0.763171	-0.193059	-0.0114434	0.0252319	-0.524884	-0.685405
TRINITY_DN58606_c0_g1_i1_29	PPP2C	1.98103	-0.317181	0.0230513	-0.43225	-0.642876	-0.611773	NaN
TRINITY_DN20947_c0_g1_i1_4	SKP1, CBF3D	2.1973	-0.422989	-0.0880372	-0.310188	-0.335595	-0.177427	-0.863064
TRINITY_DN28537_c0_g1_i1_1	DCN	0	NaN	NaN	NaN	NaN	NaN	NaN
TRINITY_DN33303_c0_g1_i1_28	PPP2R1	NaN	-0.0202382	0.853021	-0.813885	-1.35283	1.33393	NaN
TRINITY_DN13526_c0_g1_i1_7	RHOA	NaN	NaN	NaN	-1.58114	NaN	NaN	1.58114
TRINITY_DN30507_c0_g1_i1_8	SKP1, CBF3D	0.838737	0.985049	-1.82379	NaN	NaN	NaN	NaN
TRINITY_DN61746_c0_g1_i1_29	RBX1, ROC1	1.45237	1.45237	-0.366694	-0.573555	-0.729105	-0.510238	-0.725156
TRINITY_DN15451_c1_g1_i4_19	RBX1, ROC1	1.96194	-0.00561941	-0.507162	-0.841734	-0.287188	-0.320238	NaN
TRINITY_DN28627_c0_g1_i1_16	SKP1, CBF3D	2.01012	0.247282	-1.10493	-0.693864	-0.212005	0.122273	-0.368869
TRINITY_DN16992_c0_g1_i1_12	RPS6KB	-1.56534	1.75744	-0.376576	-0.335959	0.445283	0.0892631	-0.0141138
TRINITY_DN23491_c3_g1_i7_26	RPS6KB	-1.26622	1.24646	0.625786	-0.0285535	0.200423	-1.41557	0.637667
TRINITY_DN24254_c0_g2_i2_10	PPP2C	-1.06296	0.134229	0.362072	0.156421	-0.535707	-0.934537	1.88048
TRINITY_DN21595_c0_g1_i5_5	CUL1, CDC53	-0.0429602	-0.160185	0.769691	0.302106	-0.777984	-1.57495	1.48428
TRINITY_DN17882_c0_g1_i8_6	CUL1, CDC53	-0.149994	0.392794	0.0183329	-0.344912	-0.045459	-1.62261	1.75185
TRINITY_DN22955_c0_g1_i11_22	CUL1, CDC53	-0.0336027	0.125424	0.638661	-0.0971699	-0.149686	-1.889	1.40537
TRINITY_DN20164_c0_g2_i14_19	PPP2C	0.835555	-0.902094	-0.557906	0.0154238	-0.092751	-1.04942	1.7512
TRINITY_DN17610_c0_g1_i1_28	SKP1, CBF3D	0.00804657	-0.634537	-0.0505944	-0.550128	0.560697	-1.20875	1.87527
TRINITY_DN24190_c0_g1_i3_8	PPP2C	0.486186	-0.389836	-0.486346	-0.602392	-0.549192	-0.556312	2.09789
TRINITY_DN20010_c0_g1_i3_4	RPS6KB	0.919853	-0.215992	-0.700545	-0.939537	-0.466659	-0.423708	1.82659
TRINITY_DN21467_c0_g1_i2_5	SKP1, CBF3D	0.0130134	-0.854394	0.314577	-0.618189	-0.761465	-0.140299	2.04676
TRINITY_DN24064_c1_g1_i5_22	MAPK1_3	-0.484336	-0.452205	-0.277811	-0.249655	-0.222629	-0.561939	2.24857
TRINITY_DN24539_c0_g1_i10_8	RBL1	-0.354199	-0.557739	-0.207847	-0.0401643	-0.80804	-0.226219	2.19421

## Sheet: Table S10
Table S10 The DEGs were involved in secondary metabolites.
#Unigene_ID	KEGG id	KO	KEGG gene name	KEGG description	Y1	Y2	Y3	Y4	Y5	Y6	Y7
1. Phenylpropanoid biosynthesis
TRINITY_DN10664_c0_g1_i1_29	sind:105174327	K00430	E1.11.1.7	peroxidase						0.214452	0.421475
TRINITY_DN1102_c0_g1_i1_3	sind:105159001	K00430	E1.11.1.7	peroxidase	0.222742	0.540699	0.282459	23.1341	0
TRINITY_DN12755_c0_g1_i1_14	vvi:100249751	K00430	E1.11.1.7	peroxidase	Inf	0.091764	0.094997	1.12901	2.56602	0.23584	2.24649
TRINITY_DN12968_c0_g1_i1_11	sot:102586311	K00430	E1.11.1.7	peroxidase	1.45085	1.11654	0.552983	15.4093	0.505833	0.422333
TRINITY_DN13862_c0_g2_i2_25	pmum:103335256	K00083	E1.1.1.195	cinnamyl-alcohol dehydrogenase	0.684641	0.975122	1.23841	6.06929	0.865341	0.229173	0.81359
TRINITY_DN13865_c0_g1_i2_25	bvg:104902157	K12355	REF1	coniferyl-aldehyde dehydrogenase	0.188801	0.85673	0.652294	1.01688	1.24155	0.928748	0.576128
TRINITY_DN13897_c0_g2_i1_6	vvi:100245996	K00430	E1.11.1.7	peroxidase	Inf	6.9538	0.145063	Inf	0.514182	0.0324966
TRINITY_DN14597_c0_g1_i1_23	sind:105165982	K00083	E1.1.1.195	cinnamyl-alcohol dehydrogenase	3.73223	1.10899	0.856422	1.56701	1.21417	1.29912	1.52875
TRINITY_DN14642_c0_g1_i2_9	sind:105176373	K00083	E1.1.1.195	cinnamyl-alcohol dehydrogenase	0.656853	1.20817	0.650693	1.19766	0.914798	0.40656	0.879525
TRINITY_DN15375_c0_g1_i2_23	spen:107015252	K18368	CSE	caffeoylshikimate esterase	1.43065	2.92782	0.432052	1.38379	0.720778	0.765397	5.24798
TRINITY_DN16215_c0_g1_i3_17	pmum:103344493	K00430	E1.11.1.7	peroxidase	1.61377	0.874647	0.899295	0.721736	0.3875	1.11769	0.374015
TRINITY_DN17035_c0_g4_i1_16	thj:104823177	K00430	E1.11.1.7	peroxidase	2.23355	1.30348	0.9348	0.641923	0.995417	0.280165	1.67012
TRINITY_DN17346_c0_g1_i1_24	spen:107011924	K00430	E1.11.1.7	peroxidase	0.340942	0.903009	0.991416	1.01061	0.803014	0.218517	0.902111
TRINITY_DN18277_c0_g1_i1_9	tcc:TCM_011986	K00430	E1.11.1.7	peroxidase	0.015201	0.849387	0.93519	1.40862	1.26281	1.05643	0.805873
TRINITY_DN18471_c0_g1_i3_22	sot:102606159	K00430	E1.11.1.7	peroxidase	2.83473	2.46644	1.25754	1.48936	2.21022	1.38161
TRINITY_DN20220_c0_g1_i5_5	vvi:100261539	K00430	E1.11.1.7	peroxidase	0.0234411	3.33017	1.2574	1.70322	0.668907	0.637244	0.897537
TRINITY_DN20261_c0_g1_i1_6	sind:105175960	K00430	E1.11.1.7	peroxidase		Inf			0	0.163482
TRINITY_DN20683_c1_g6_i2_20	fve:101313615	K00430	E1.11.1.7	peroxidase	0.32595	0.948683	1.36756	4.79308	0.382154	0.653004	1.53641
TRINITY_DN20918_c0_g1_i2_18	sind:105162106	K12355	REF1	coniferyl-aldehyde dehydrogenase	0.0641631	1.04695	0.918319	0.915364	1.03594	0.982203	0.656068
TRINITY_DN21179_c0_g2_i1_10	tcc:TCM_038079	K00430	E1.11.1.7	peroxidase	1.06892	1.35981	0.719465	7.4258	0.307721
TRINITY_DN21547_c0_g1_i2_26	mdm:103433738	K00430	E1.11.1.7	peroxidase	1.21361	0.887548	1.19569	6.51575	0.805364	0.372785	0.670645
TRINITY_DN21615_c0_g5_i3_13	sind:105176374	K00083	E1.1.1.195	cinnamyl-alcohol dehydrogenase	0.13597	0.944072	1.31736	0.948472	1.01645	0.824359	0.638041
TRINITY_DN21876_c0_g1_i2_3	sind:105179042	K00083	E1.1.1.195	cinnamyl-alcohol dehydrogenase	3.14287	1.06257	0.588072	1.00347	1.05082	1.0288	0.895846
TRINITY_DN22881_c0_g1_i4_14	pmum:103335277	K00083	E1.1.1.195	cinnamyl-alcohol dehydrogenase	0.0160272	0.751389	1.59789	1.20051	0.857538	0.822676	0.52002
TRINITY_DN23128_c0_g2_i1_14	pop:POPTR_0016s06540g	K00083	E1.1.1.195	cinnamyl-alcohol dehydrogenase	1.02693	0.41711	3.15851		2.07624	0.103405	Inf
TRINITY_DN23583_c0_g1_i1_6	sind:105170229	K00430	E1.11.1.7	peroxidase	0.968287					0.0155674
TRINITY_DN23797_c0_g1_i1_11	pper:PRUPE_ppa007605mg	K00083	E1.1.1.195	cinnamyl-alcohol dehydrogenase	0.844197	2.06927	1.28205	0.932581	0.925396	0.500359	0.655806
TRINITY_DN25070_c0_g1_i1_5	mus:103971996	K11188	PRDX6	peroxiredoxin 6, 1-Cys peroxiredoxin	0.249889	1.22368	1.39629	0.584913	0.18047	1.83557
TRINITY_DN25095_c0_g1_i2_14	sind:105169503	K00083	E1.1.1.195	cinnamyl-alcohol dehydrogenase	0.11173	0.505461	0.68679	1.08249	0.744637	0.547876	1.32435
TRINITY_DN25252_c0_g1_i3_14	sot:102580211	K09753	CCR	cinnamoyl-CoA reductase	0.825449	0.76747	1.14047	2.72894	1.22966	0.867921	0.822414
TRINITY_DN26981_c0_g1_i1_29	rcu:8282751	K00430	E1.11.1.7	peroxidase	0	0	0.358525	1.57054	0	0.381483	0.526602
TRINITY_DN27130_c0_g1_i1_29	jcu:105639826	K00430	E1.11.1.7	peroxidase	0.054723	0.578104	0.963624	0.829556	0.684641	0.943141	0.666517
TRINITY_DN29936_c0_g1_i1_3	sind:105165788	K00430	E1.11.1.7	peroxidase	0.70192	0.832635	0.444112	0.605634	0.651591	2.73873	0
TRINITY_DN3039_c0_g2_i1_8	egu:105043276	K00083	E1.1.1.195	cinnamyl-alcohol dehydrogenase	21.0452	2.29212	0.835703	1.43174	7.76882
TRINITY_DN30394_c0_g1_i3_29	sind:105156219	K00430	E1.11.1.7	peroxidase	0.226684	1.02058	0.354466		Inf	0.0363223	4.81229
TRINITY_DN30797_c0_g1_i1_10	tcc:TCM_045437	K00430	E1.11.1.7	peroxidase	0.0701959	Inf	1.07558	0.221528	0.512961	0.435566	Inf
TRINITY_DN34316_c0_g1_i1_21	jcu:105636468	K00430	E1.11.1.7	peroxidase	0.0297973	0.779519	1.56661	1.16032	0.665805	0.662187	1.03781
TRINITY_DN36967_c0_g1_i1_21	vvi:100855415	K00083	E1.1.1.195	cinnamyl-alcohol dehydrogenase	0.0263734	1.19729	1.06462	1.14487	0.919858	0.798432	0.564877
TRINITY_DN39003_c0_g1_i3_29	sind:105169503	K00083	E1.1.1.195	cinnamyl-alcohol dehydrogenase	0.452736	0.973037	0.974821	1.15275	0.790973	0.455533	1.4866
TRINITY_DN39608_c0_g1_i1_29	vvi:100244482	K00083	E1.1.1.195	cinnamyl-alcohol dehydrogenase	1.70105	0.857063	1.80191	3.87459	1.68193	1.42195	0.489015
TRINITY_DN41_c0_g1_i1_1	pop:POPTR_0007s02580g	K00430	E1.11.1.7	peroxidase	0.0736926	1.32975	0.230527	0	0.519472	1.01739
TRINITY_DN47426_c0_g2_i1_29	rcu:8259741	K09753	CCR	cinnamoyl-CoA reductase	4.19971	1.23544	0.14052	0.493232	4.00221	1.15309	0.412882
TRINITY_DN5350_c0_g1_i1_18	tcc:TCM_022117	K00430	E1.11.1.7	peroxidase	0.0186569	0.639631	1.63421	1.13565	1.18963	0.614077	Inf
TRINITY_DN6962_c0_g1_i1_14	cit:102629997	K00430	E1.11.1.7	peroxidase	1.81189	0	4.26577	0.984159	0.918362	0.507432	0.347009
TRINITY_DN78_c0_g2_i1_26	pper:PRUPE_ppa025326mg	K00430	E1.11.1.7	peroxidase	1.63335	0.635529	2.91963		1.62977	0.102853	Inf
TRINITY_DN7933_c0_g1_i1_4	sind:105168207	K00430	E1.11.1.7	peroxidase	0.0320001	1.32176	0.826908	1.17809	1.35049
TRINITY_DN8967_c0_g1_i1_13	vvi:100249751	K00430	E1.11.1.7	peroxidase	0.228331	2.0152	0.958362	1.57716	0.901674	0.439605	1.22603
TRINITY_DN11973_c0_g1_i3_22	pop:POPTR_0009s06740g	K00083	E1.1.1.195	cinnamyl-alcohol dehydrogenase	1.41055	2.63801	1.71054	2.03576	0.946931	1.54143	0.815168
TRINITY_DN13605_c0_g1_i1_26	rcu:8283294	K00430	E1.11.1.7	peroxidase	0	Inf	0.533052	Inf	3.82523	0.392172	21.1623
TRINITY_DN15469_c1_g1_i2_6	mdm:103433738	K00430	E1.11.1.7	peroxidase	0.762173	2.69318	1.87992	3.97737	1.00794	0.360383	0.877332
TRINITY_DN16012_c0_g1_i1_6	tcc:TCM_007520	K00430	E1.11.1.7	peroxidase	0.640324	2.21245	1.82296	2.40483	1.33653	0.696631	0.802672
TRINITY_DN17239_c0_g1_i2_13	pper:PRUPE_ppa007605mg	K00083	E1.1.1.195	cinnamyl-alcohol dehydrogenase	0.111178	2.03993	1.12484	0.852714	1.16312	0.537733	0.548221
TRINITY_DN17777_c0_g1_i1_20	gra:105795061	K00430	E1.11.1.7	peroxidase	0.378669	3.16665	0.967046	0.703507	2.81905	0.722604	0.78114
TRINITY_DN18333_c0_g1_i1_6	vvi:100248095	K18368	CSE	caffeoylshikimate esterase	4.08016	2.06117	0.80718	1.09382	0.973092	0.606011	0.776983
TRINITY_DN19416_c0_g1_i1_26	vvi:100854646	K00083	E1.1.1.195	cinnamyl-alcohol dehydrogenase	2.00405	0.900843	1.2227	0.829564	1.37071	0.113362	4.53185
TRINITY_DN20157_c0_g4_i1_20	pper:PRUPE_ppa007626mg	K00083	E1.1.1.195	cinnamyl-alcohol dehydrogenase	1.26509	0.505904	0.386712	0.497576	0.440067	0.850264	0.630178
TRINITY_DN21580_c0_g1_i1_16	nnu:104585771	K13066	E2.1.1.68, COMT	caffeic acid 3-O-methyltransferase	3.42106	2.75189	1.55081	1.61884	1.10749	0.875961	1.78652
TRINITY_DN23511_c0_g1_i1_6	vvi:100267863	K09755	CYP84A, F5H	ferulate-5-hydroxylase	5.33178	1.61287	0.328153	2.08469	0.817082	0.648956	0.537734
TRINITY_DN24066_c0_g1_i1_2	fve:101301628	K00430	E1.11.1.7	peroxidase	1.7812	0.400813	0.48798	0.372832	1.01836	Inf	0
TRINITY_DN24538_c0_g1_i1_14	vvi:100854172	K13066	E2.1.1.68, COMT	caffeic acid 3-O-methyltransferase	4.91355	0.971649	0.210831	0.916059	1.07856	0.460887	1.263
TRINITY_DN26423_c0_g1_i1_16	cic:CICLE_v10026054mg	K00430	E1.11.1.7	peroxidase	3.58851	4.20987	1.06934	2.35319	3.58371	0.401155	5.60586
TRINITY_DN2788_c0_g1_i1_19	sind:105156219	K00430	E1.11.1.7	peroxidase	1.60611	Inf	3.15452	3.39	3.69849	0.258777	3.10164
TRINITY_DN31468_c0_g1_i1_21	sind:105176373	K00083	E1.1.1.195	cinnamyl-alcohol dehydrogenase	6.05617	1.27197	0.705895	0.546523	0.95048	0.430946	1.04651
TRINITY_DN49122_c0_g1_i1_21	egr:104430645	K00430	E1.11.1.7	peroxidase	2.17908	0.542329	5.34106	Inf	9.17531	0.34281	2.91324
TRINITY_DN20059_c0_g1_i4_8	sind:105156220	K00430	E1.11.1.7	peroxidase	0.907721	3.44159	2.27223	1.60682	5.67218	0.16982	3.64725
TRINITY_DN20756_c0_g1_i1_3	mdm:103433738	K00430	E1.11.1.7	peroxidase	1.63409	2.97351	1.85498	4.77897	1.67509	0.391781	1.26271
TRINITY_DN23128_c0_g1_i2_14	sind:105176373	K00083	E1.1.1.195	cinnamyl-alcohol dehydrogenase	0.361602	4.71978	1.36415	1.18371	0.700218	0.278798	3.72662
TRINITY_DN28280_c0_g1_i1_14	sind:105176374	K00083	E1.1.1.195	cinnamyl-alcohol dehydrogenase	0.697158	3.17065	0.505883	0.714377	0.372601	2.58009	1.66157
TRINITY_DN59247_c0_g1_i1_29	sly:101246908	K00430	E1.11.1.7	peroxidase	2.06723	0.381711	0.6601	0.59006	1.62568	0.344672	2.6299
TRINITY_DN18891_c0_g1_i2_6	jcu:105645866	K00430	E1.11.1.7	peroxidase	1.66605	Inf	1.04725	0.494166	3.92948	0.208545	7.47595
TRINITY_DN20080_c0_g1_i2_20	rcu:8283294	K00430	E1.11.1.7	peroxidase	1.24217	2.6004	2.21821	1.75878	3.79415	0.417656	1.82512
TRINITY_DN19938_c0_g2_i1_25	rcu:8283295	K00430	E1.11.1.7	peroxidase	0.670924	5.8974	2.19936	4.18366	2.03861	0.445848	1.67102
TRINITY_DN21717_c0_g1_i2_28	sind:105156220	K00430	E1.11.1.7	peroxidase	1.91359	3.38113	3.80999	0.749031	6.18729	0.184203	3.69038
TRINITY_DN16078_c0_g1_i6_6	pvu:PHAVU_011G030100g	K00430	E1.11.1.7	peroxidase	1.0109	10.8851	2.59774	2.43109	4.13202	0.427691	2.4329
TRINITY_DN13300_c0_g1_i6_6	adu:107471877	K05349	bglX	beta-glucosidase	0.41527	1.52626	0.475168	0.867147	0.801227	0.94067	2.14743
TRINITY_DN13484_c0_g3_i1_16	spen:107027994	K01188	E3.2.1.21	beta-glucosidase	4.4056	15.5757	1.32695	1.71756	0.517922	0.845528
TRINITY_DN14095_c0_g1_i1_16	egr:104421567	K01188	E3.2.1.21	beta-glucosidase	2.04127	2.24319	0.879823	1.35288	1.21131	1.25013	2.0324
TRINITY_DN15106_c0_g1_i3_17	vvi:100267338	K01188	E3.2.1.21	beta-glucosidase	0.481497	1.22586	1.1226	0.856841	0.699337	1.59669	0.0890017
TRINITY_DN15291_c0_g1_i6_13	vvi:100254458	K01188	E3.2.1.21	beta-glucosidase	0.605534	2.06848	1.71878	0.760534	0.736575	0.96302	3.025
TRINITY_DN17901_c2_g2_i15_6	vvi:100260409	K01188	E3.2.1.21	beta-glucosidase	16.5095	1.83312	1.25004	1.17249	0.822123	0.734495	1.24644
TRINITY_DN17965_c1_g2_i2_6	sind:105161651	K01188	E3.2.1.21	beta-glucosidase	0	0.733929	0.380314	3.2226	6.2534	0.623872	3.58534
TRINITY_DN18488_c0_g2_i1_8	fve:101296690	K01188	E3.2.1.21	beta-glucosidase	0	0	0.106528	Inf		0.236716	Inf
TRINITY_DN20104_c0_g2_i1_18	vvi:100241205	K01188	E3.2.1.21	beta-glucosidase	2.77515	5.2549	1.08849	0.990936	1.20506	1.18083	2.79066
TRINITY_DN20369_c0_g1_i4_5	cic:CICLE_v10007996mg	K05350	bglB	beta-glucosidase	2.49301	1.29495	1.25708	1.30535	1.38204	1.05264	2.00158
TRINITY_DN20670_c0_g1_i7_8	nnu:104598958	K01188	E3.2.1.21	beta-glucosidase	1.00528	2.44675	7.28457	0.572138	1.01533	1.58028	1.45169
TRINITY_DN20671_c0_g1_i8_13	sind:105161676	K05349	bglX	beta-glucosidase	0.57814	2.02157	1.05054	1.25825	1.1269	0.813596	1.00579
TRINITY_DN20846_c0_g1_i1_27	vvi:100241205	K01188	E3.2.1.21	beta-glucosidase	0.0764764	0.40322	0.61712	2.65128	0.548574	0.847034	Inf
TRINITY_DN21296_c0_g1_i6_4	vvi:100267338	K01188	E3.2.1.21	beta-glucosidase	0.534215	1.17605	1.06965	0.792345	0.381385	0.583896	0.135134
TRINITY_DN21607_c0_g1_i1_7	pte:PTT_13037	K05349	bglX	beta-glucosidase							0.135426
TRINITY_DN21988_c0_g1_i1_16	egr:104421567	K01188	E3.2.1.21	beta-glucosidase	0.793868	2.31709	1.95048	1.68372	1.35013	0.906597	1.05053
TRINITY_DN22029_c0_g1_i2_22	bna:106397871	K01188	E3.2.1.21	beta-glucosidase	0.867143	1.56426	1.03264	5.19891	1.86997	0.562221
TRINITY_DN22067_c0_g1_i3_26	vvi:100254458	K01188	E3.2.1.21	beta-glucosidase	1.96533	2.15675	1.23753	1.40846	1.0621	0.788738	1.68628
TRINITY_DN22448_c0_g4_i1_18	pper:PRUPE_ppa025619mg	K01188	E3.2.1.21	beta-glucosidase	1.41841	0	1.76176	0.736869	0.137308	0
TRINITY_DN23245_c0_g3_i1_28	vvi:100260409	K01188	E3.2.1.21	beta-glucosidase	0.309449	Inf	1.49149	0.322333	0.637915	0.475769	1.28038
TRINITY_DN23245_c0_g4_i1_28	sind:105161651	K01188	E3.2.1.21	beta-glucosidase						0.432704	5.6141
TRINITY_DN23462_c0_g1_i2_22	jcu:105630729	K05349	bglX	beta-glucosidase	3.90557	0.704061	1.05372	1.56255	1.44517	5.62218	Inf
TRINITY_DN23561_c0_g1_i10_14	adu:107471616	K05349	bglX	beta-glucosidase	0.12701	2.84935	0.397016	0.951361	0.514231	1.68482	0.445983
TRINITY_DN23581_c0_g1_i5_22	spen:107027994	K01188	E3.2.1.21	beta-glucosidase	0.828193	1.8416	1.13041	0.969235	0.61568	1.40159	0.122536
TRINITY_DN23737_c0_g1_i4_22	cit:102626583	K01188	E3.2.1.21	beta-glucosidase	0.696434	0.587552	1.84925	0.391091	1.02279	2.03387	0.707557
TRINITY_DN23906_c0_g2_i5_15	tcc:TCM_040351	K01188	E3.2.1.21	beta-glucosidase	0.720396	1.45863	0.681753	0.589504	0.538359	0.721556	0.219052
TRINITY_DN24480_c0_g1_i1_3	cit:102607393	K05350	bglB	beta-glucosidase	1.12343	0.452809	0.674996	0.690228	0.871004	0.886065	0.0885151
TRINITY_DN24950_c0_g1_i9_10	sind:105173771	K01188	E3.2.1.21	beta-glucosidase	0	0.194651	0	0.395333	Inf	0.0484673
TRINITY_DN25525_c0_g1_i2_1	egr:104421567	K01188	E3.2.1.21	beta-glucosidase	0.0788062	0.96965	0.713353	0.848905	0.995532	1.34688	1.00001
TRINITY_DN28234_c0_g1_i1_16	vvi:100252705	K01188	E3.2.1.21	beta-glucosidase	0.954381	3.04435	0.0426732	Inf	3.07721	Inf
TRINITY_DN31227_c0_g1_i2_21	bna:106396851	K01188	E3.2.1.21	beta-glucosidase		Inf	Inf		0	4.43751	1.73907
TRINITY_DN33179_c0_g1_i1_7	pmum:103339007	K05349	bglX	beta-glucosidase	0.330179	0.783331	1.02174	0.955022	0.572101	0.536015	0.438273
TRINITY_DN34616_c0_g1_i1_7	bsc:COCSADRAFT_208959	K05349	bglX	beta-glucosidase			0				0.0162072
TRINITY_DN40386_c0_g2_i5_21	sind:105161651	K01188	E3.2.1.21	beta-glucosidase	3.5731	1.72467	0.842764	0.510979	0.315344	0.619065	2.82334
TRINITY_DN43055_c0_g1_i1_7	pte:PTT_12319	K01188	E3.2.1.21	beta-glucosidase						0.824675	0.406851
TRINITY_DN43706_c0_g1_i1_7	pno:SNOG_15710	K05349	bglX	beta-glucosidase							0.453189
TRINITY_DN44323_c0_g2_i1_21	pte:PTT_09195	K05349	bglX	beta-glucosidase	1.16162		0.696948	0	0.512044	0.27245	1.53248
TRINITY_DN44354_c0_g1_i2_29	bze:COCCADRAFT_90079	K05349	bglX	beta-glucosidase						0.423932	0.263689
TRINITY_DN45640_c0_g2_i2_7	bor:COCMIDRAFT_81780	K05349	bglX	beta-glucosidase	Inf						0.295574
TRINITY_DN46329_c0_g1_i1_7	bsc:COCSADRAFT_147352	K05349	bglX	beta-glucosidase							0.354353
TRINITY_DN52355_c0_g4_i1_29	mdm:103444435	K01188	E3.2.1.21	beta-glucosidase				0		0.582432	8.31585
TRINITY_DN52355_c1_g2_i3_29	vvi:100260409	K01188	E3.2.1.21	beta-glucosidase		0	0	0		0.571664	3.9597
TRINITY_DN52518_c0_g1_i1_7	bsc:COCSADRAFT_149139	K05349	bglX	beta-glucosidase							0.0350997
TRINITY_DN65264_c0_g1_i1_29	rcu:8289192	K01188	E3.2.1.21	beta-glucosidase	0.471331	2.03619	1.16029	0.711884	0.759592	1.57527	0
TRINITY_DN976_c0_g1_i1_13	vvi:100250160	K01188	E3.2.1.21	beta-glucosidase	0	Inf	3.72298	0.667981	1.5725	0.446141	1.93228
TRINITY_DN17965_c0_g2_i3_6	nnu:104603497	K01188	E3.2.1.21	beta-glucosidase	4.38585	Inf	1.74966	1.27039	0.470208	0.660366	1.11945
TRINITY_DN19148_c0_g1_i1_13	nnu:104603497	K01188	E3.2.1.21	beta-glucosidase	0.0108945	0.081563	0.922499	Inf	1.16646	1.04259	1.57144
TRINITY_DN21325_c0_g2_i6_17	sind:105161651	K01188	E3.2.1.21	beta-glucosidase	2.9718	1.30492	1.07317	0.815546	0.746901	0.485573	2.00529
TRINITY_DN21488_c0_g2_i1_26	pxb:103966974	K05350	bglB	beta-glucosidase	1.34525	3.57814	0.955782	0.770112	1.08362	1.57043	Inf
TRINITY_DN23139_c3_g2_i5_28	vvi:100260409	K01188	E3.2.1.21	beta-glucosidase	0.0691342	1.62672	1.9368	3.74648	0.735383	0.677089	1.32988
TRINITY_DN23245_c0_g1_i6_28	vvi:100260409	K01188	E3.2.1.21	beta-glucosidase	17.2379	Inf	4.90219	5.65767	2.1686	0.551222	4.74418
TRINITY_DN23785_c2_g1_i2_16	pper:PRUPE_ppa015619mg	K01188	E3.2.1.21	beta-glucosidase	8.53443	2.44655	0.612637	1.19202	0.639056	0.538106	0.792338
TRINITY_DN24096_c0_g1_i5_12	pvu:PHAVU_011G0558000	K01188	E3.2.1.21	beta-glucosidase	0.120311	0.898428	0.72486	0.958018	0.965141	1.3578	2.01171
TRINITY_DN24740_c0_g1_i1_1	tcc:TCM_040351	K01188	E3.2.1.21	beta-glucosidase	1.0031	19.7443	0.430002	0.420657	0.558656	Inf	0.746388
TRINITY_DN26178_c0_g1_i6_14	sind:105161651	K01188	E3.2.1.21	beta-glucosidase	0.519209	1.67371	0.142275	0.246699	0.387102	0.465197	1.45766
TRINITY_DN29376_c0_g3_i3_14	nnu:104603497	K01188	E3.2.1.21	beta-glucosidase	0	4.52986	Inf	1.67621	1.79809	0.389393	4.18958
TRINITY_DN29440_c0_g1_i9_14	egr:104421567	K01188	E3.2.1.21	beta-glucosidase	0.72875	1.86853	2.16005	1.74101	1.33138	0.493684	1.64568
TRINITY_DN29675_c0_g1_i8_14	fve:101296690	K01188	E3.2.1.21	beta-glucosidase	0.000674041	0.0881684	0.208777	19.6628	1.0172	1.33354	1.82279
TRINITY_DN40977_c0_g1_i5_7	fve:101296690	K01188	E3.2.1.21	beta-glucosidase	2.10689	6.17705	0.747002	18.3193	1.10112	1.30161	1.26281
TRINITY_DN52355_c0_g3_i1_29	sind:105173929	K01188	E3.2.1.21	beta-glucosidase						0.284453	11.8255
TRINITY_DN7698_c0_g1_i1_20	fve:101296690	K01188	E3.2.1.21	beta-glucosidase			Inf		Inf	0.305829	2.30854
TRINITY_DN12971_c0_g1_i3_12	sind:105173771	K01188	E3.2.1.21	beta-glucosidase	6.01902	13.5138	2.11683	2.65743	0	0.248809	2.16996
TRINITY_DN18196_c0_g1_i2_6	egr:104421567	K01188	E3.2.1.21	beta-glucosidase	0.857229	5.76533	4.03003	5.09715	0.980204	0.854856	1.55788
TRINITY_DN20104_c0_g1_i6_27	pper:PRUPE_ppa015619mg	K01188	E3.2.1.21	beta-glucosidase	5.67743	3.24913	0.797313	1.41792	0.636615	0.417907	0.856179
TRINITY_DN22837_c0_g1_i7_2	vvi:100260409	K01188	E3.2.1.21	beta-glucosidase	2.3569	0.699923	0.324753	0.460646	0.333516	0.48831	0.766771
TRINITY_DN23386_c0_g1_i8_26	sind:105161651	K01188	E3.2.1.21	beta-glucosidase	3.60563	15.5638	6.01529	3.23579	1.23393	0.594951	4.10115
TRINITY_DN18928_c0_g1_i3_19	nnu:104603497	K01188	E3.2.1.21	beta-glucosidase	2.85754	10.5285	6.84902	3.2683	4.77807	0.541883	4.5592
TRINITY_DN22379_c0_g3_i1_23	rcu:8273543	K10775	E4.3.1.24	phenylalanine ammonia-lyase	1.41258	1.4577	1.37603	1.29453	0.939376	0.464684	0.599274
TRINITY_DN43085_c2_g5_i1_21	rcu:8284514	K10775	E4.3.1.24	phenylalanine ammonia-lyase	2.36248	3.4519	1.46108	0.848334	1.28191	0.872687	1.25562
TRINITY_DN20411_c0_g1_i2_15	vvi:100241377	K10775	E4.3.1.24	phenylalanine ammonia-lyase	0.495315	1.11772	0.925569	1.04824	0.981896	0.366045	5.55286
TRINITY_DN23831_c0_g1_i1_9	sind:105174307	K10775	E4.3.1.24	phenylalanine ammonia-lyase	0.920298	2.24462	1.1279	1.08279	0.876378	0.420337	0.429369
TRINITY_DN18413_c0_g1_i5_13	spen:107014577	K13065	E2.3.1.133, HCT	shikimate O-hydroxycinnamoyltransferase	3.29679	1.03995	0.735422	1.06768	0.884663	0.841953	0.754407
TRINITY_DN24085_c0_g2_i1_12	vvi:100246835	K13065	E2.3.1.133, HCT	shikimate O-hydroxycinnamoyltransferase	0.0115456	0.0890425	1.01046	3.29295	0.522839	Inf	Inf
TRINITY_DN25045_c2_g3_i5_11	spen:107002593	K09754	CYP98A, C3'H	coumaroylquinate(coumaroylshikimate) 3'-monooxygenase	0.359433	1.37019	0.85063	0.966976	1.0248	0.53378	1.26542
TRINITY_DN26454_c0_g1_i1_21	jcu:105636120	K09754	CYP98A, C3'H	coumaroylquinate(coumaroylshikimate) 3'-monooxygenase	2.97995	1.13748	0.734636	1.18701	1.02331	0.875737	0.636727
TRINITY_DN38170_c0_g1_i1_7	vvi:100246835	K13065	E2.3.1.133, HCT	shikimate O-hydroxycinnamoyltransferase	0.547714	0.321222	2.12679	0.497416	0.390828	0.577813	0.62079
TRINITY_DN20792_c0_g1_i1_12	pxb:103949890	K13065	E2.3.1.133, HCT	shikimate O-hydroxycinnamoyltransferase	0.145515	0.548016	3.72351	2.22931	1.65067	0.414769	0.834044
TRINITY_DN22436_c1_g2_i1_26	pop:POPTR_0006s03180g	K09754	CYP98A, C3'H	coumaroylquinate(coumaroylshikimate) 3'-monooxygenase	0.0115991	2.68897	0.735065	1.68892	1.67252	0.30408	5.03179
TRINITY_DN38872_c0_g1_i1_29	fve:101293948	K13065	E2.3.1.133, HCT	shikimate O-hydroxycinnamoyltransferase	1.94825	25.6339	2.94181	14.7832	0.97627	1.16975	1.49511
TRINITY_DN13244_c0_g1_i1_22	vvi:100243978	K00588	E2.1.1.104	caffeoyl-CoA O-methyltransferase	4.84516	0.645285	0.729109	1.3338	0.922982	1.52518	0.614221
TRINITY_DN46738_c0_g1_i2_29	sot:102586657	K00588	E2.1.1.104	caffeoyl-CoA O-methyltransferase	4.58695	1.07386	1.02413	1.09264	0.881688	0.463383	0.756277
TRINITY_DN6439_c0_g1_i1_1	sot:102586657	K00588	E2.1.1.104	caffeoyl-CoA O-methyltransferase	3.97413	1.24717	1.04497	1.29695	0.733744	0.466029	0.951456
TRINITY_DN21592_c0_g3_i1_22	tcc:TCM_007088	K00588	E2.1.1.104	caffeoyl-CoA O-methyltransferase	4.77385	1.80114	0.654919	4.15946	0.0714778	0.446566	0.742197
TRINITY_DN38176_c0_g3_i2_21	pte:PTT_15087	K03782	katG	catalase-peroxidase			Inf	0	0.255844	Inf	0.310993
TRINITY_DN43337_c0_g2_i1_21	pte:PTT_15087	K03782	katG	catalase-peroxidase	0.370414	0.93151	0	0.196365	0.883291	1.31111	0.394394
TRINITY_DN44824_c0_g2_i1_29	pte:PTT_15087	K03782	katG	catalase-peroxidase				0	0	0.848825	0.442336
TRINITY_DN19299_c0_g1_i5_9	vvi:100264367	K01904	4CL	4-coumarateCoA ligase	1.79332	2.29961	1.0495	1.34002	1.01782	3.39949	0.950854
TRINITY_DN23805_c0_g2_i1_12	sot:102597265	K01904	4CL	4-coumarateCoA ligase	0.115978	2.0513	0.768377	0.702054	0.320728	4.87527	0.972141
TRINITY_DN28663_c0_g5_i1_14	spen:107023844	K01904	4CL	4-coumarateCoA ligase	0.0901041	1.3904	0.750602	1.27374	1.03996	0.859503	0.840986
TRINITY_DN2977_c0_g1_i1_26	sind:105170261	K01904	4CL	4-coumarateCoA ligase	0.0598144	0.850511	1.04183	0.94933	0.958046	1.17152	1.10117
2. Sesquiterpenoid and triterpenoid biosynthesis
TRINITY_DN16315_c0_g1_i29_12	cit:102625123	K14173	AFS1	alpha-farnesene synthase	0.122328	0	0	1.97531	0.54485	4.73182	0.869252
TRINITY_DN21536_c0_g1_i1_13	vvi:100257265	K15803	GERD	(-)-germacrene D synthase	0.000821049	0.67703	0.328121	0.926484	0.990521	0.87297	1.13726
TRINITY_DN22186_c0_g1_i9_27	vvi:100246686	K14173	AFS1	alpha-farnesene synthase	0.00576816		0.252615	0	0	0	3.27982
TRINITY_DN23343_c0_g1_i9_28	vvi:100246686	K14173	AFS1	alpha-farnesene synthase	1.13791	0	0.107558	0.105064	0.392136	0.596376	0.256254
TRINITY_DN24167_c0_g5_i3_26	spen:107017184	K15472	CYP71D55	premnaspirodiene oxygenase	71.1813	1.58541	1.46189	1.35079	0.332322	0.84348	0.1217
TRINITY_DN24172_c0_g2_i1_26	sind:105175714	K15813	LUP4	beta-amyrin synthase	0	14.5962	0.273504		Inf	0.536653
TRINITY_DN53118_c0_g1_i4_29	vvi:100246686	K14173	AFS1	alpha-farnesene synthase	0.140646	1.12409	1.90809	32.6816	0.648665	0.706411	1.14634
TRINITY_DN15543_c0_g2_i1_2	sind:105175714	K15813	LUP4	beta-amyrin synthase	0.839505	2.57505	1.67561	3.29786	1.45483	0.620652	1.06198
TRINITY_DN20325_c0_g1_i3_19	vvi:100232954	K15803	GERD	(-)-germacrene D synthase	0.0164418	2.01536	1.38187	1.07837	1.09928	0.892392	0.920214
TRINITY_DN23422_c2_g2_i7_22	spen:107017184	K15472	CYP71D55	premnaspirodiene oxygenase	4.9335	0.589363	2.36739	1.05653	0.592837	2.52002	0.0305014
TRINITY_DN19729_c0_g4_i2_9	sind:105175714	K15813	LUP4	beta-amyrin synthase	1.02628	0.914499	0.468666	0.589108	0.61934	0.382238	Inf
TRINITY_DN25713_c0_g1_i17_10	vvi:100232954	K15803	GERD	(-)-germacrene D synthase	0.0103592	28.0397	1.16938	0.768136	0.334142	2.88334	0
TRINITY_DN22263_c0_g1_i7_27	vvi:100232954	K15803	GERD	(-)-germacrene D synthase	0.0590471	1.00542		0.439141	0.363673	2.17714	1.78746
TRINITY_DN18771_c0_g1_i4_25	mdm:103443090	K00511	SQLE, ERG1	squalene monooxygenase	0.228341	0.741117	1.03834	1.00276	0.882761	1.14311	1.06217
TRINITY_DN20704_c0_g1_i13_22	gmx:100804406	K00511	SQLE, ERG1	squalene monooxygenase	3.42712	7.12939	Inf		5.08323	3.48663
TRINITY_DN20819_c0_g1_i5_8	pper:PRUPE_ppa003991mg	K00511	SQLE, ERG1	squalene monooxygenase	1.64355	1.23388	1.456	1.28226	1.1252	0.236023	1.27017
TRINITY_DN21220_c0_g1_i9_26	gra:105772828	K00511	SQLE, ERG1	squalene monooxygenase	0.200697	0.815921	1.01819	1.004	0.992725	1.30035	0.887355
TRINITY_DN22217_c0_g1_i2_26	pper:PRUPE_ppa003991mg	K00511	SQLE, ERG1	squalene monooxygenase	1.34398	1.02825	1.70426	1.33729	2.1622	0.359663	1.86867
TRINITY_DN23051_c0_g3_i1_26	pop:POPTR_0004s16830g	K00801	FDFT1	farnesyl-diphosphate farnesyltransferase	0.124211	6.45558	2.15706	1.22823	0.869915	0.704641	Inf
TRINITY_DN23835_c1_g1_i3_12	tcc:TCM_034641	K00511	SQLE, ERG1	squalene monooxygenase	0.0789755	4.59872	1.03293	1.48334	1.35955	0.436051	2.11765
TRINITY_DN23919_c1_g5_i2_12	sind:105172646	K00511	SQLE, ERG1	squalene monooxygenase	0.0945034	0.912484	0.990755	1.13573	1.19675	1.24421	0.784698
TRINITY_DN23945_c2_g6_i1_12	vvi:100254037	K00511	SQLE, ERG1	squalene monooxygenase	0.0374474	1.02603	0.92847	0.626387	0.258023	0.908049
TRINITY_DN24075_c0_g3_i14_22	vvi:100265235	K00511	SQLE, ERG1	squalene monooxygenase	3.35926	10.9697	0.227346	Inf	0.558981	0.672643
TRINITY_DN24347_c0_g1_i1_27	mbe:MBM_00629	K00511	SQLE, ERG1	squalene monooxygenase	Inf	2.98335	1.32548	0.66061	0.153988	0.776128	Inf
TRINITY_DN25613_c1_g2_i1_10	vvi:100265235	K00511	SQLE, ERG1	squalene monooxygenase	0.189931	0.754387	0.954582	0.979327	1.01143	1.41066	0.876922
TRINITY_DN48289_c0_g1_i3_7	bze:COCCADRAFT_7296	K00511	SQLE, ERG1	squalene monooxygenase	Inf			0	0	0.411592	0.348718
TRINITY_DN59492_c0_g1_i1_29	ssl:SS1G_02527	K00801	FDFT1	farnesyl-diphosphate farnesyltransferase		Inf	2.11703	0.15555	0.147433	0	0
TRINITY_DN20607_c3_g4_i3_25	sind:105169693	K00801	FDFT1	farnesyl-diphosphate farnesyltransferase	1.31733	3.59998	0.973001	1.07374	1.09236	0.875516	2.99204
TRINITY_DN20977_c0_g1_i4_15	pper:PRUPE_ppa003991mg	K00511	SQLE, ERG1	squalene monooxygenase	3.68469	1.38498	0.7495	1.32054	1.28903	1.54583	17.9014
TRINITY_DN21406_c0_g1_i9_15	pvu:PHAVU_002G216900g	K00511	SQLE, ERG1	squalene monooxygenase	4.15044	13.9568	Inf	1.07594	0.693656	0.118409	0.200229
TRINITY_DN21585_c0_g1_i3_23	vvi:100265235	K00511	SQLE, ERG1	squalene monooxygenase	3.01887	5.15676	0.415023	0.906034	0.781404	1.46118	0.790419
TRINITY_DN24075_c0_g1_i1_22	thj:104807642	K00511	SQLE, ERG1	squalene monooxygenase	2.52044	7.00619	0	0.433082	4.10436	1.95386	3.35955
TRINITY_DN27366_c1_g1_i7_11	vvi:100265235	K00511	SQLE, ERG1	squalene monooxygenase	3.22257	5.66677	1.26683	0.631198	0.973273	1.36049	0.721724
TRINITY_DN23210_c0_g1_i4_1	gra:105772828	K00511	SQLE, ERG1	squalene monooxygenase	3.44428	4.25099	0.05313	0.800863	1.28708	0.730005	1.25164
TRINITY_DN23857_c2_g2_i4_16	vvi:100265235	K00511	SQLE, ERG1	squalene monooxygenase	3.95938	4.26866	0.232173	0.975397	1.19105	0.731262	1.21838
TRINITY_DN27117_c0_g1_i1_4	sce:YGR175C	K00511	SQLE, ERG1	squalene monooxygenase	3.42247	0	0	0	0	0
TRINITY_DN27366_c1_g2_i5_11	gmx:100804406	K00511	SQLE, ERG1	squalene monooxygenase	3.74146	4.02651	0.0118498	1.62841	2.27231	0.383583	1.00526
TRINITY_DN13504_c0_g2_i1_25	tcc:TCM_033871	K15891	FLDH	NAD+-dependent farnesol dehydrogenase	1.22524	3.72637	1.39312	0.812021	0.841836	0.547484
TRINITY_DN62856_c0_g1_i1_29	sly:101264803	K15891	FLDH	NAD+-dependent farnesol dehydrogenase	1.0666	0.751242	1.39147	0.614916	1.76269	3.06282	0.488267
3. Flavonoid biosynthesis
TRINITY_DN18413_c0_g1_i5_13	spen:107014577	K13065	E2.3.1.133, HCT	shikimate O-hydroxycinnamoyltransferase	3.29679	1.03995	0.735422	1.06768	0.884663	0.841953	0.754407
TRINITY_DN24085_c0_g2_i1_12	vvi:100246835	K13065	E2.3.1.133, HCT	shikimate O-hydroxycinnamoyltransferase	0.0115456	0.0890425	1.01046	3.29295	0.522839	Inf	Inf
TRINITY_DN25045_c2_g3_i5_11	spen:107002593	K09754	CYP98A, C3'H	coumaroylquinate(coumaroylshikimate) 3'-monooxygenase	0.359433	1.37019	0.85063	0.966976	1.0248	0.53378	1.26542
TRINITY_DN26454_c0_g1_i1_21	jcu:105636120	K09754	CYP98A, C3'H	coumaroylquinate(coumaroylshikimate) 3'-monooxygenase	2.97995	1.13748	0.734636	1.18701	1.02331	0.875737	0.636727
TRINITY_DN38170_c0_g1_i1_7	vvi:100246835	K13065	E2.3.1.133, HCT	shikimate O-hydroxycinnamoyltransferase	0.547714	0.321222	2.12679	0.497416	0.390828	0.577813	0.62079
TRINITY_DN20792_c0_g1_i1_12	pxb:103949890	K13065	E2.3.1.133, HCT	shikimate O-hydroxycinnamoyltransferase	0.145515	0.548016	3.72351	2.22931	1.65067	0.414769	0.834044
TRINITY_DN22436_c1_g2_i1_26	pop:POPTR_0006s03180g	K09754	CYP98A, C3'H	coumaroylquinate(coumaroylshikimate) 3'-monooxygenase	0.0115991	2.68897	0.735065	1.68892	1.67252	0.30408	5.03179
TRINITY_DN38872_c0_g1_i1_29	fve:101293948	K13065	E2.3.1.133, HCT	shikimate O-hydroxycinnamoyltransferase	1.94825	25.6339	2.94181	14.7832	0.97627	1.16975	1.49511
TRINITY_DN13244_c0_g1_i1_22	vvi:100243978	K00588	E2.1.1.104	caffeoyl-CoA O-methyltransferase	4.84516	0.645285	0.729109	1.3338	0.922982	1.52518	0.614221
TRINITY_DN46738_c0_g1_i2_29	sot:102586657	K00588	E2.1.1.104	caffeoyl-CoA O-methyltransferase	4.58695	1.07386	1.02413	1.09264	0.881688	0.463383	0.756277
TRINITY_DN6439_c0_g1_i1_1	sot:102586657	K00588	E2.1.1.104	caffeoyl-CoA O-methyltransferase	3.97413	1.24717	1.04497	1.29695	0.733744	0.466029	0.951456
TRINITY_DN21592_c0_g3_i1_22	tcc:TCM_007088	K00588	E2.1.1.104	caffeoyl-CoA O-methyltransferase	4.77385	1.80114	0.654919	4.15946	0.0714778	0.446566	0.742197
TRINITY_DN41988_c0_g2_i1_29	vvi:100267215	K00487	CYP73A	trans-cinnamate 4-monooxygenase	2.40295	3.42484	0.799486	1.31653	0.334723	0.754094	0.618916
TRINITY_DN3040_c0_g2_i1_20	vvi:100244875	K13080	C12RT1	flavanone 7-O-glucoside 2''-O-beta-L-rhamnosyltransferase	1.59445	2.87211	1.03571	0.705831	0.67623	2.09278	0.82484
TRINITY_DN12591_c0_g1_i1_16	jcu:105650372	K00660	CHS	chalcone synthase	1.74012	0.866063	0.576963	0.470651	1.02355	0.331345	0
TRINITY_DN16359_c0_g2_i2_23	vvi:100263443	K00660	CHS	chalcone synthase	1.914	0.535141	0.963535	1.20653	0.840955	0.845133	0.438724
TRINITY_DN23426_c0_g1_i1_8	osa:4350636	K00660	CHS	chalcone synthase	0.0618201	0.382848	0.618752	1.01207	2.83302	0.823432	0.907307
4. Monoterpenoid biosynthesis
TRINITY_DN1463_c0_g1_i2_21	vvi:100248214	K15095	E1.1.1.208	(+)-neomenthol dehydrogenase	0.481253	0.782182	1.4477	0.684555	0.925829	0.468737	2.21195
TRINITY_DN16049_c0_g1_i5_22	sind:105163844	K15086	TPS14	(3S)-linalool synthase	1.48291	1.05077	0.490422	0.474481	0.464599	0	0.944182
TRINITY_DN22278_c0_g1_i2_22	vvi:100266449	K15086	TPS14	(3S)-linalool synthase	0.667713	3.94558	1.23245	0.975711	0.703528	0.667564	Inf
TRINITY_DN22488_c1_g1_i3_15	vvi:100853562	K15086	TPS14	(3S)-linalool synthase	0.638311	3.42135	0.929481	0.52917	0.567296	1.56653	1.02242
TRINITY_DN22488_c1_g3_i6_15	vvi:100266449	K15086	TPS14	(3S)-linalool synthase	1.02456	4.3459	0.998036	0.760983	0.68455	0.84701	0.734622
TRINITY_DN22772_c4_g4_i1_15	vvi:100232956	K18108	E4.2.3.111	(-)-alpha-terpineol synthase	4.66846	1.4037	1.95565	1.98724	Inf
TRINITY_DN25399_c0_g1_i4_8	vvi:100266449	K15086	TPS14	(3S)-linalool synthase	0.399576	4.54042	0.925965	0.754083	0	2.09456
TRINITY_DN34527_c0_g1_i1_14	jcu:105643019	K15095	E1.1.1.208	(+)-neomenthol dehydrogenase	Inf		0	0		0.120873	Inf
TRINITY_DN52287_c0_g1_i2_29	vvi:100855144	K18108	E4.2.3.111	(-)-alpha-terpineol synthase	0.00208737	Inf	3.10396	1.4142	0.513767	0.421778	0.263175
TRINITY_DN9766_c0_g2_i2_24	jcu:105629327	K15095	E1.1.1.208	(+)-neomenthol dehydrogenase	0.575571	Inf	4.41802	1.96185	2.03181	6.7328
TRINITY_DN17976_c0_g1_i4_11	vvi:100266449	K15086	TPS14	(3S)-linalool synthase	1.31532	2.55284	0.596263	1.0005	0.864605	1.00734	4.74302
TRINITY_DN18829_c0_g2_i8_13	vvi:100232956	K18108	E4.2.3.111	(-)-alpha-terpineol synthase	0.00284056	1.0939	3.15452	0.996783	0.585481	2.57715	0.104577
TRINITY_DN23064_c0_g1_i3_14	vvi:100232956	K18108	E4.2.3.111	(-)-alpha-terpineol synthase	0.0103308	2.84408	1.35215	1.18403	0.913275	0.881938	1.31501
TRINITY_DN23304_c0_g1_i5_10	vvi:100266449	K15086	TPS14	(3S)-linalool synthase	1.51206	2.13313	0.774919	1.07026	0.885488	0.848957	4.23365
TRINITY_DN23361_c0_g2_i10_12	vvi:100855144	K18108	E4.2.3.111	(-)-alpha-terpineol synthase	0.000591855	0.204144	0.109252	1.0312	0.627322	1.12269	1.17828
TRINITY_DN5916_c0_g1_i1_18	pda:103698030	K15095	E1.1.1.208	(+)-neomenthol dehydrogenase	0.0755413	0.837825	5.78062	0.478356	2.95867	1.27088	Inf
5. Phenylalanine, tyrosine and tryptophan biosynthesis
TRINITY_DN14076_c0_g1_i2_24	nnu:104603298	K01850	E5.4.99.5	chorismate mutase	0.924095	0.849278	1.02765	0.967496	1.4117	0.166514	1.40703
TRINITY_DN14804_c0_g1_i2_15	vvi:100266919	K00891	E2.7.1.71, aroK, aroL	shikimate kinase	1.59755	0.906903	2.06797	1.0075	1.22286	0.842152	3.04136
TRINITY_DN15155_c0_g1_i1_15	nnu:104603298	K01850	E5.4.99.5	chorismate mutase	1.01387	1.01401	1.37733	1.51388	0.836186	0.392601	1.59456
TRINITY_DN16154_c0_g1_i2_23	nnu:104603298	K01850	E5.4.99.5	chorismate mutase	1.77204	1.14032	0.81111	0.955575	1.01681	0.20125	1.97107
TRINITY_DN17500_c0_g1_i1_13	cic:CICLE_v10015131mg	K05359	ADT, PDT	arogenate/prephenate dehydratase	1.88096	0.794563	1.13358	0.499332	1.69957	0.189304	0.811897
TRINITY_DN17865_c0_g1_i7_20	vvi:100267022	K05359	ADT, PDT	arogenate/prephenate dehydratase	3.54758	0.91926	0.879999	1.407	0.742708	0.72858	0.55142
TRINITY_DN18509_c0_g1_i1_1	vvi:100266919	K00891	E2.7.1.71, aroK, aroL	shikimate kinase	0.219476	0.774808	2.38368	1.47408	1.5991	0.949945	0.498905
TRINITY_DN19257_c1_g1_i8_24	sot:102605098	K15227	TYRAAT	arogenate dehydrogenase (NADP+), plant	1.38357	0.383289	0.993906	0.693105	0.387356	0.992458	0.615458
TRINITY_DN19378_c0_g2_i3_13	sot:102589491	K01736	aroC	chorismate synthase	0.503631	0.475379	0.756418	2.90682	1.39916	0.616341	0.430224
TRINITY_DN20392_c1_g1_i11_17	sot:102605098	K15227	TYRAAT	arogenate dehydrogenase (NADP+), plant	0.652187	0.168587	0.60292	0.928433	2.85599	0.0953628	0
TRINITY_DN20571_c0_g1_i9_20	jcu:105647613	K13832	aroDE, DHQ-SDH	3-dehydroquinate dehydratase / shikimate dehydrogenase	1.07932	3.40185	0.946713	1.9843	1.4581	1.3074	0.929435
TRINITY_DN20908_c1_g2_i1_25	sind:105169982	K05359	ADT, PDT	arogenate/prephenate dehydratase	2.96908	0.73012	1.2996	4.41853	2.48664	0.352092	0.153869
TRINITY_DN21451_c0_g1_i9_13	jcu:105647613	K13832	aroDE, DHQ-SDH	3-dehydroquinate dehydratase / shikimate dehydrogenase	0.0104996		Inf	0.997986	0.164287	0.804695	2.53585
TRINITY_DN21696_c0_g1_i7_12	sot:102605098	K15227	TYRAAT	arogenate dehydrogenase (NADP+), plant	0.0130986	0	0.527739	5.085	0
TRINITY_DN22469_c0_g1_i13_16	spen:107023688	K13832	aroDE, DHQ-SDH	3-dehydroquinate dehydratase / shikimate dehydrogenase	4.38188	1.09682	0.906492	0.84063	3.29405	0.506766	1.38203
TRINITY_DN23392_c1_g2_i4_28	jcu:105647613	K13832	aroDE, DHQ-SDH	3-dehydroquinate dehydratase / shikimate dehydrogenase	0.83181	2.16417	0.716965	1.62148	1.23087	0.97772	0.909098
TRINITY_DN23935_c0_g1_i5_10	nnu:104587717	K05359	ADT, PDT	arogenate/prephenate dehydratase	1.54075	0.739037	0.705811	1.19389	1.03157	0.619267	0.456895
TRINITY_DN24500_c1_g1_i1_26	pop:POPTR_0005s04490g	K13832	aroDE, DHQ-SDH	3-dehydroquinate dehydratase / shikimate dehydrogenase	1.82173	4.10451	1.99297	1.7246	1.89211	1.7468	1.14048
TRINITY_DN28036_c0_g2_i8_14	pop:POPTR_0010s02070g	K13832	aroDE, DHQ-SDH	3-dehydroquinate dehydratase / shikimate dehydrogenase	3.1466	1.09896	1.51259	1.08526	1.33342	0.861289	1.17791
TRINITY_DN28143_c0_g1_i1_14	vvi:100267022	K05359	ADT, PDT	arogenate/prephenate dehydratase	1.04717	1.57609	1.10871	1.02269	1.24074	0.440614	1.01153
TRINITY_DN28143_c0_g2_i1_14	nnu:104587717	K05359	ADT, PDT	arogenate/prephenate dehydratase	0.0448475	0.492653	0.107066	0.691853	0.923495	0.507192	1.11518
TRINITY_DN29354_c0_g1_i1_5	bfu:BC1G_06553	K04518	pheA2	prephenate dehydratase		Inf		Inf	0	0.827612
TRINITY_DN43160_c0_g2_i1_7	pper:PRUPE_ppa005795mg	K01736	aroC	chorismate synthase	0.469072	1.07272	4.95185	4.16091	1.80689	0.346213	0.410836
TRINITY_DN44612_c0_g1_i1_21	pte:PTT_04545	K13830	ARO1	pentafunctional AROM polypeptide	0		0			0.360926	2.59277
TRINITY_DN47695_c0_g2_i1_29	nnu:104587717	K05359	ADT, PDT	arogenate/prephenate dehydratase	2.37198	0.749111	1.39553	1.33867	0.891681	0.780561	0.437515
TRINITY_DN52591_c0_g1_i1_7	bcom:BAUCODRAFT_65885	K13501	TRP1	anthranilate synthase / indole-3-glycerol phosphate synthase / phosphoribosylanthranilate isomerase							0
TRINITY_DN9174_c0_g2_i1_21	bcom:BAUCODRAFT_65885	K13501	TRP1	anthranilate synthase / indole-3-glycerol phosphate synthase / phosphoribosylanthranilate isomerase							Inf
TRINITY_DN17140_c0_g1_i11_5	vvi:100266919	K00891	E2.7.1.71, aroK, aroL	shikimate kinase	3.21829	0.205356	0.236397	1.27878	1.35013	5.66194	0.0284796
TRINITY_DN18387_c0_g1_i4_12	nnu:104603298	K01850	E5.4.99.5	chorismate mutase	0.315859	0.714041	0.780075	1.13882	1.21092	0.161605	1.87081
TRINITY_DN20236_c0_g3_i1_12	pmum:103326692	K05359	ADT, PDT	arogenate/prephenate dehydratase	17.5164	1.22148	0.161834	0.282359	0	2.01491	0.957715
TRINITY_DN25789_c0_g1_i1_27	bor:COCMIDRAFT_8170	K01735	aroB	3-dehydroquinate synthase	6.39358	1.53647	0.979132	0.492873	0.158675	0.928281	2.4014
TRINITY_DN29370_c0_g1_i26_14	jcu:105647613	K13832	aroDE, DHQ-SDH	3-dehydroquinate dehydratase / shikimate dehydrogenase	0.0547376	1.0034	Inf	Inf	0	1.76533	24.3477
TRINITY_DN19207_c0_g2_i15_6	vvi:100242676	K13832	aroDE, DHQ-SDH	3-dehydroquinate dehydratase / shikimate dehydrogenase	2.6377	2.36799	1.0475	2.09451	1.55908	0.758996	4.11475
TRINITY_DN24485_c2_g5_i1_22	sind:105165939	K01626	E2.5.1.54, aroF, aroG, aroH	3-deoxy-7-phosphoheptulonate synthase	1.41941	0.472947	1.75973	1.1811	1.18653	0.5682	0.713142
TRINITY_DN26034_c0_g1_i1_5	ssl:SS1G_04739	K01626	E2.5.1.54, aroF, aroG, aroH	3-deoxy-7-phosphoheptulonate synthase		2.01918	Inf	0.165465	0	0
TRINITY_DN39539_c0_g1_i2_21	pte:PTT_08612	K01626	E2.5.1.54, aroF, aroG, aroH	3-deoxy-7-phosphoheptulonate synthase			0	0		0.367481	2.53027
TRINITY_DN47995_c0_g1_i1_21	pno:SNOG_02108	K01626	E2.5.1.54, aroF, aroG, aroH	3-deoxy-7-phosphoheptulonate synthase							Inf
TRINITY_DN14307_c0_g1_i5_20	gra:105764130	K14454	GOT1	aspartate aminotransferase, cytoplasmic	0.239976	1.04196	1.1192	1.20437	1.29615	1.2048	1.07484
TRINITY_DN20622_c0_g1_i8_16	vvi:100268005	K14454	GOT1	aspartate aminotransferase, cytoplasmic	1.07447	2.05813	1.1904	1.08253	1.10761	1.02626	1.07789
TRINITY_DN26295_c0_g1_i3_11	sind:105165617	K14455	GOT2	aspartate aminotransferase, mitochondrial	0.226617	0.846299	0.906463	0.999381	0.959839	0.752049	0.797031
TRINITY_DN27622_c0_g1_i1_27	ssl:SS1G_03827	K14455	GOT2	aspartate aminotransferase, mitochondrial		2.75674	Inf	Inf	0	0
TRINITY_DN12510_c0_g2_i1_27	gra:105764130	K14454	GOT1	aspartate aminotransferase, cytoplasmic	0.206839	5.06862	0.369387	0.779073	1.14212	2.93227	0.685589
TRINITY_DN22092_c0_g4_i1_23	pop:POPTR_0018s08910g	K14454	GOT1	aspartate aminotransferase, cytoplasmic	4.56399	3.27182	1.54239	Inf	1.24301	0.469649	2.77934
TRINITY_DN23948_c0_g1_i1_5	mbe:MBM_02667	K01694	TRP	tryptophan synthase			Inf	0	0	Inf
TRINITY_DN24448_c0_g1_i3_22	sind:105163328	K01695	trpA	tryptophan synthase alpha chain	0.343764	1.08825	1.0142	0.950989	1.10632	1.08433	0.699068
TRINITY_DN24601_c0_g1_i9_10	sind:105163328	K01695	trpA	tryptophan synthase alpha chain	0.0990309	1.08081	0.96382	0.595519	1.12029	1.14633	0.704946
TRINITY_DN24284_c0_g1_i6_8	vvi:100250414	K01696	trpB	tryptophan synthase beta chain	0.0726654	3.40997	1.39348	1.35624	0.970573	1.06621	0.669695
TRINITY_DN27607_c0_g1_i2_14	vvi:100250414	K01696	trpB	tryptophan synthase beta chain	0.0749978	4.30002	1.56809	1.42788	0.889454	1.04216	0.716825
TRINITY_DN18585_c0_g1_i2_14	pte:PTT_08159	K00211	TYR1	prephenate dehydrogenase (NADP+)	0		Inf			0.56584	2.12596
TRINITY_DN19309_c1_g1_i13_20	vvi:100245826	K15849	PAT, AAT	bifunctional aspartate aminotransferase and glutamate/aspartate-prephenate aminotransferase	1.55424	5.84286	0.572092	1.22051	0.774983	1.31496	0.978984
TRINITY_DN14983_c0_g1_i8_20	pvu:PHAVU_004G083900g	K00817	hisC	histidinol-phosphate aminotransferase	1.65695	0.38395	0.183944	1.621	0.64049	1.96374	0.750573
TRINITY_DN15518_c0_g2_i1_9	pper:PRUPE_ppa006306mg	K00817	hisC	histidinol-phosphate aminotransferase	0.0622988	1.62791	0.265426	1.04106	4.32981	0.66387	0.59993
TRINITY_DN16029_c0_g1_i5_6	vvi:100255576	K00817	hisC	histidinol-phosphate aminotransferase	7.32304	19.6669	5.42522	1.7157	0.737048	0.886174	1.68352
TRINITY_DN21471_c0_g1_i6_13	pop:POPTR_0011s11570g	K00815	TAT	tyrosine aminotransferase	0.08122	0.681747	0.871568	1.31545	1.2888	1.44544	1.01984
TRINITY_DN25899_c2_g2_i7_8	sind:105178558	K00815	TAT	tyrosine aminotransferase	1.25213	2.15144	0.886712	0.670001	0.931058	0.976606
TRINITY_DN46295_c0_g1_i9_7	pop:POPTR_0011s11570g	K00815	TAT	tyrosine aminotransferase	0.125554	0.816252	0.756175	1.62258	1.33767	1.45856	1.15527
TRINITY_DN32176_c0_g2_i1_7	pte:PTT_08476	K00838	ARO8	aromatic amino acid aminotransferase I / 2-aminoadipate transaminase						0	0.0387009
6. Tryptophan metabolism
TRINITY_DN32176_c0_g2_i1_7	pte:PTT_08476	K00838	ARO8	aromatic amino acid aminotransferase I / 2-aminoadipate transaminase						0	0.0387009
TRINITY_DN38176_c0_g3_i2_21	pte:PTT_15087	K03782	katG	catalase-peroxidase			Inf	0	0.255844	Inf	0.310993
TRINITY_DN43337_c0_g2_i1_21	pte:PTT_15087	K03782	katG	catalase-peroxidase	0.370414	0.93151	0	0.196365	0.883291	1.31111	0.394394
TRINITY_DN44824_c0_g2_i1_29	pte:PTT_15087	K03782	katG	catalase-peroxidase				0	0	0.848825	0.442336
TRINITY_DN11292_c0_g1_i1_7	npa:UCRNP2_3566	K01426	E3.5.1.4, amiE	amidase							0
TRINITY_DN15215_c0_g1_i1_7	bze:COCCADRAFT_3828	K01426	E3.5.1.4, amiE	amidase							0.0782299
TRINITY_DN32570_c0_g1_i1_7	bze:COCCADRAFT_3828	K01426	E3.5.1.4, amiE	amidase							0.195845
TRINITY_DN37276_c0_g1_i1_7	pno:SNOG_06882	K01426	E3.5.1.4, amiE	amidase							0.324585
TRINITY_DN38886_c0_g1_i1_7	bsc:COCSADRAFT_156497	K01426	E3.5.1.4, amiE	amidase							0.219555
TRINITY_DN41792_c0_g3_i1_7	bze:COCCADRAFT_4974	K01426	E3.5.1.4, amiE	amidase							0.0803607
TRINITY_DN56660_c0_g1_i1_7	pfj:MYCFIDRAFT_127538	K01426	E3.5.1.4, amiE	amidase							0.0973273
TRINITY_DN57612_c0_g1_i1_7	bze:COCCADRAFT_3828	K01426	E3.5.1.4, amiE	amidase							0.0307032
TRINITY_DN29723_c0_g1_i2_14	bsc:COCSADRAFT_204412	K14338	cypD_E, CYP102A2_3	cytochrome P450 / NADPH-cytochrome P450 reductase	Inf		0	0	0	0.242187	0.479698
TRINITY_DN45894_c0_g1_i1_7	bze:COCCADRAFT_8121	K14338	cypD_E, CYP102A2_3	cytochrome P450 / NADPH-cytochrome P450 reductase							0.311404
TRINITY_DN48750_c0_g1_i1_7	pte:PTT_14357	K14338	cypD_E, CYP102A2_3	cytochrome P450 / NADPH-cytochrome P450 reductase	Inf		0	0	0	0.235894	0.28629
TRINITY_DN44033_c0_g1_i1_7	ztr:MYCGRDRAFT_38857	K07511	ECHS1	enoyl-CoA hydratase						0	0.259903
TRINITY_DN22412_c1_g3_i1_16	sind:105172198	K00164	OGDH, sucA	2-oxoglutarate dehydrogenase E1 component	12.5599	16.7707	2.63071	1.50531	1.37114	1.45679	Inf
TRINITY_DN30790_c0_g1_i1_5	ssl:SS1G_05934	K00164	OGDH, sucA	2-oxoglutarate dehydrogenase E1 component		Inf	0.474841	Inf	0	Inf
TRINITY_DN67290_c0_g1_i1_29	bfu:BC1G_12439	K00164	OGDH, sucA	2-oxoglutarate dehydrogenase E1 component						0	4.39815
TRINITY_DN11230_c0_g1_i2_16	vvi:100248915	K00128	E1.2.1.3	aldehyde dehydrogenase (NAD+)	4.60774	0.706751	1.84335	5.88512	2.33397	0.209027	13.0116
TRINITY_DN17765_c0_g1_i4_5	vvi:100247106	K00128	E1.2.1.3	aldehyde dehydrogenase (NAD+)	3.07642	1.8147	1.24053	1.4459	1.16658	1.26052	1.25869
TRINITY_DN18341_c0_g1_i1_22	cit:102615535	K00128	E1.2.1.3	aldehyde dehydrogenase (NAD+)	1.08757	2.20135	1.72768	0.479522	0.34063	2.14191	0.53187
TRINITY_DN19441_c0_g1_i3_11	vvi:100266331	K00128	E1.2.1.3	aldehyde dehydrogenase (NAD+)	0.314886	0.948041	1.07204	0.91228	1.42784	1.40626	1.67294
TRINITY_DN21237_c8_g1_i8_4	vvi:100266331	K00128	E1.2.1.3	aldehyde dehydrogenase (NAD+)	1.05061	1.24932	1.27117	0.938031	1.08995	2.22794	0.970472
TRINITY_DN39069_c0_g1_i1_29	adl:AURDEDRAFT_112300	K00128	E1.2.1.3	aldehyde dehydrogenase (NAD+)							0
TRINITY_DN42736_c0_g1_i3_29	vvi:100247106	K00128	E1.2.1.3	aldehyde dehydrogenase (NAD+)	2.03299	2.2931	1.27552	1.26036	1.35128	1.15198	1.33716
TRINITY_DN47692_c0_g1_i6_7	bze:COCCADRAFT_7575	K00128	E1.2.1.3	aldehyde dehydrogenase (NAD+)		Inf		0	0	0.504693	0.256246
TRINITY_DN49530_c0_g1_i8_7	pte:PTT_13760	K00128	E1.2.1.3	aldehyde dehydrogenase (NAD+)			0	0		0	0.150753
TRINITY_DN52334_c0_g2_i2_29	bcom:BAUCODRAFT_311185	K00128	E1.2.1.3	aldehyde dehydrogenase (NAD+)				0		0.840563	0.45006
TRINITY_DN55869_c0_g1_i1_21	bor:COCMIDRAFT_7394	K00128	E1.2.1.3	aldehyde dehydrogenase (NAD+)							Inf
TRINITY_DN15162_c0_g2_i1_3	vvi:100266331	K00128	E1.2.1.3	aldehyde dehydrogenase (NAD+)	1.61022	0.190501	0.875274	0.832527	4.918	1.84662	Inf
TRINITY_DN18170_c0_g1_i6_4	vvi:100247106	K00128	E1.2.1.3	aldehyde dehydrogenase (NAD+)	3.16316	5.1143	1.36288	1.10102	1.13708	1.21889	1.73724
TRINITY_DN20772_c1_g1_i10_15	vvi:100247106	K00128	E1.2.1.3	aldehyde dehydrogenase (NAD+)	1.60515	7.46884	1.22649	1.49655	0.577201	4.40177	0
TRINITY_DN23096_c0_g1_i3_26	gra:105765714	K00128	E1.2.1.3	aldehyde dehydrogenase (NAD+)	2.26329	2.33227	3.42984	2.82716	1.21739	0.959034	1.29119
TRINITY_DN21279_c1_g1_i1_15	gra:105765714	K00128	E1.2.1.3	aldehyde dehydrogenase (NAD+)	1.72899	2.32302	2.98231	2.15424	1.75634	0.925391	1.2302
TRINITY_DN30572_c0_g1_i1_7	afm:AFUA_3G00100	K00274	MAO, aofH	monoamine oxidase				0			0.221479
TRINITY_DN30572_c0_g2_i1_7	nhe:NECHADRAFT_88150	K00274	MAO, aofH	monoamine oxidase							0.371917
TRINITY_DN50360_c0_g1_i1_7	npa:UCRNP2_2536	K00274	MAO, aofH	monoamine oxidase							0
TRINITY_DN47873_c0_g1_i1_7	bsc:COCSADRAFT_165237	K01593	DDC	aromatic-L-amino-acid/L-tryptophan decarboxylase	Inf			0		0	0.478732
TRINITY_DN45585_c0_g3_i2_7	ztr:MYCGRDRAFT_73508	K00252	GCDH, gcdH	glutaryl-CoA dehydrogenase				0	0	Inf	0.363452
TRINITY_DN518_c0_g1_i1_5	bor:COCMIDRAFT_1613	K00252	GCDH, gcdH	glutaryl-CoA dehydrogenase	Inf		0	0	0		Inf
TRINITY_DN5978_c0_g1_i1_29	bor:COCMIDRAFT_1613	K00252	GCDH, gcdH	glutaryl-CoA dehydrogenase					0	0.836849	0.471254
TRINITY_DN14568_c0_g1_i1_24	gra:105783611	K03781	katE, CAT, catB, srpA	catalase	0.25422	0.597825	0.737448	1.23961	0.492593	2.5352	0.174926
TRINITY_DN32090_c0_g1_i1_21	bor:COCMIDRAFT_79517	K03781	katE, CAT, catB, srpA	catalase						0.840985	2.21459
TRINITY_DN50044_c0_g1_i1_7	bcom:BAUCODRAFT_288212	K03781	katE, CAT, catB, srpA	catalase							0
TRINITY_DN50077_c0_g1_i1_21	pte:PTT_20132	K03781	katE, CAT, catB, srpA	catalase							Inf
TRINITY_DN23858_c0_g1_i16_15	vvi:100266388	K07408	CYP1A1	cytochrome P450 family 1 subfamily A polypeptide 1	3.25652	4.19356	3.18928	4.4475	0
TRINITY_DN9733_c0_g1_i1_8	sind:105170377	K07408	CYP1A1	cytochrome P450 family 1 subfamily A polypeptide 1	3.66168	1.41954	0.753579	1.46341	1.00326	1.53206	0.579701
TRINITY_DN16406_c0_g2_i1_26	nnu:104594265	K00626	E2.3.1.9, atoB	acetyl-CoA C-acetyltransferase	0.294289	1.02487	1.22199	1.12443	0.210804	1.0532
TRINITY_DN17209_c0_g1_i3_9	egr:104456583	K00626	E2.3.1.9, atoB	acetyl-CoA C-acetyltransferase	0.00738452	1.34794	2.00645	1.71466	1.32335	1.5955	0.0567067
TRINITY_DN22132_c0_g1_i14_5	nnu:104605063	K00626	E2.3.1.9, atoB	acetyl-CoA C-acetyltransferase	1.66095	2.1306	0.984597	1.07889	1.43804	0.963906	1.51348
TRINITY_DN22207_c2_g1_i2_17	nnu:104605063	K00626	E2.3.1.9, atoB	acetyl-CoA C-acetyltransferase	0.288354	0.675863	0.720921	0.948396	1.11609	1.80021	1.19985
TRINITY_DN23011_c2_g1_i26_3	nnu:104605063	K00626	E2.3.1.9, atoB	acetyl-CoA C-acetyltransferase	0.659232	2.29342	1.50933	0.88874	1.24646	0.907166	1.59292
TRINITY_DN24061_c0_g2_i4_26	pxb:103951803	K00626	E2.3.1.9, atoB	acetyl-CoA C-acetyltransferase	0.306285	1.18478	0.718602	0.749834	0.667264	0.899207	2.37491
TRINITY_DN24453_c0_g1_i1_5	bfu:BC1G_11051	K00626	E2.3.1.9, atoB	acetyl-CoA C-acetyltransferase		0	5.32916	0.844816	0.158659	Inf
TRINITY_DN13336_c0_g1_i2_12	pop:POPTR_0007s12580g	K11816	YUCCA	indole-3-pyruvate monooxygenase	0.0822687	0.570367	1.13992	0.646077	0.618377	0.590176	0.949276
TRINITY_DN22676_c1_g1_i1_23	sot:102592610	K16903	TAA1	L-tryptophan-pyruvate aminotransferase	5.48177	1.01604	0.413909	1.34609	Inf	1.69407
TRINITY_DN23117_c0_g1_i1_8	pop:POPTR_0010s07280g	K11816	YUCCA	indole-3-pyruvate monooxygenase	0.150189	0.544045	0.524551	1.45389	3.2001	0.510387	0.24542
TRINITY_DN26962_c0_g1_i1_5	mtm:MYCTH_2308449	K00486	KMO	kynurenine 3-monooxygenase	Inf	Inf	0	0.82344	0.061704	0.58649
TRINITY_DN39730_c0_g1_i2_21	pte:PTT_08299	K00463	INDO	indoleamine 2,3-dioxygenase			Inf			1.65354	0.341222
TRINITY_DN41852_c0_g1_i1_7	pfj:MYCFIDRAFT_209990	K14264	BNA3	kynurenine aminotransferase						Inf	0.200387
TRINITY_DN43889_c0_g1_i2_21	pte:PTT_00487	K00486	KMO	kynurenine 3-monooxygenase						1.10047	3.24414
TRINITY_DN51018_c0_g2_i1_29	mbe:MBM_06522	K14264	BNA3	kynurenine aminotransferase	Inf	2.54379	1.00599	0.589062	0.250147	0.723468	0.29066
TRINITY_DN57081_c0_g1_i1_7	pte:PTT_08299	K00463	INDO	indoleamine 2,3-dioxygenase							0.0436926
TRINITY_DN7365_c0_g1_i1_29	ssl:SS1G_10307	K00463	INDO	indoleamine 2,3-dioxygenase					0
TRINITY_DN19639_c0_g1_i1_19	pop:POPTR_0010s07280g	K11816	YUCCA	indole-3-pyruvate monooxygenase	0.899165	0.535992	0.959579	0.91584	0.744825	9.96978	0.0365197
TRINITY_DN61417_c0_g1_i1_29	nnu:104588924	K11816	YUCCA	indole-3-pyruvate monooxygenase	4.30567	1.65145	0.73598	1.14439	1.6011	0.649182	2.00196
7. Glycerolipid metabolism
TRINITY_DN11230_c0_g1_i2_16	vvi:100248915	K00128	E1.2.1.3	aldehyde dehydrogenase (NAD+)	4.60774	0.706751	1.84335	5.88512	2.33397	0.209027	13.0116
TRINITY_DN17765_c0_g1_i4_5	vvi:100247106	K00128	E1.2.1.3	aldehyde dehydrogenase (NAD+)	3.07642	1.8147	1.24053	1.4459	1.16658	1.26052	1.25869
TRINITY_DN18341_c0_g1_i1_22	cit:102615535	K00128	E1.2.1.3	aldehyde dehydrogenase (NAD+)	1.08757	2.20135	1.72768	0.479522	0.34063	2.14191	0.53187
TRINITY_DN19441_c0_g1_i3_11	vvi:100266331	K00128	E1.2.1.3	aldehyde dehydrogenase (NAD+)	0.314886	0.948041	1.07204	0.91228	1.42784	1.40626	1.67294
TRINITY_DN21237_c8_g1_i8_4	vvi:100266331	K00128	E1.2.1.3	aldehyde dehydrogenase (NAD+)	1.05061	1.24932	1.27117	0.938031	1.08995	2.22794	0.970472
TRINITY_DN39069_c0_g1_i1_29	adl:AURDEDRAFT_112300	K00128	E1.2.1.3	aldehyde dehydrogenase (NAD+)							0
TRINITY_DN42736_c0_g1_i3_29	vvi:100247106	K00128	E1.2.1.3	aldehyde dehydrogenase (NAD+)	2.03299	2.2931	1.27552	1.26036	1.35128	1.15198	1.33716
TRINITY_DN47692_c0_g1_i6_7	bze:COCCADRAFT_7575	K00128	E1.2.1.3	aldehyde dehydrogenase (NAD+)		Inf		0	0	0.504693	0.256246
TRINITY_DN49530_c0_g1_i8_7	pte:PTT_13760	K00128	E1.2.1.3	aldehyde dehydrogenase (NAD+)			0	0		0	0.150753
TRINITY_DN52334_c0_g2_i2_29	bcom:BAUCODRAFT_311185	K00128	E1.2.1.3	aldehyde dehydrogenase (NAD+)				0		0.840563	0.45006
TRINITY_DN55869_c0_g1_i1_21	bor:COCMIDRAFT_7394	K00128	E1.2.1.3	aldehyde dehydrogenase (NAD+)							Inf
TRINITY_DN15162_c0_g2_i1_3	vvi:100266331	K00128	E1.2.1.3	aldehyde dehydrogenase (NAD+)	1.61022	0.190501	0.875274	0.832527	4.918	1.84662	Inf
TRINITY_DN18170_c0_g1_i6_4	vvi:100247106	K00128	E1.2.1.3	aldehyde dehydrogenase (NAD+)	3.16316	5.1143	1.36288	1.10102	1.13708	1.21889	1.73724
TRINITY_DN20772_c1_g1_i10_15	vvi:100247106	K00128	E1.2.1.3	aldehyde dehydrogenase (NAD+)	1.60515	7.46884	1.22649	1.49655	0.577201	4.40177	0
TRINITY_DN23096_c0_g1_i3_26	gra:105765714	K00128	E1.2.1.3	aldehyde dehydrogenase (NAD+)	2.26329	2.33227	3.42984	2.82716	1.21739	0.959034	1.29119
TRINITY_DN21279_c1_g1_i1_15	gra:105765714	K00128	E1.2.1.3	aldehyde dehydrogenase (NAD+)	1.72899	2.32302	2.98231	2.15424	1.75634	0.925391	1.2302
TRINITY_DN15302_c0_g1_i1_19	vvi:100242408	K06118	SQD1, sqdB	UDP-sulfoquinovose synthase	0.305829	0.847229	1.17313	1.19383	1.15149	1.27151	1.3769
TRINITY_DN32563_c0_g1_i1_21	pte:PTT_11113	K00002	AKR1A1, adh	alcohol dehydrogenase (NADP+)		Inf		0	0	0.827612	0.361751
TRINITY_DN14652_c0_g1_i3_15	fve:101297349	K00863	DAK, TKFC	triose/dihydroxyacetone kinase / FAD-AMP lyase (cyclizing)	3.12851	0.954735	0.823614	0.751566	1.64561	1.73701	1.22591
TRINITY_DN28928_c0_g1_i1_7	bze:COCCADRAFT_27327	K00863	DAK, TKFC	triose/dihydroxyacetone kinase / FAD-AMP lyase (cyclizing)						0.871658	0.129557
TRINITY_DN29631_c0_g1_i1_7	bcom:BAUCODRAFT_26777	K00863	DAK, TKFC	triose/dihydroxyacetone kinase / FAD-AMP lyase (cyclizing)							0
TRINITY_DN49445_c0_g1_i2_7	bor:COCMIDRAFT_3711	K00863	DAK, TKFC	triose/dihydroxyacetone kinase / FAD-AMP lyase (cyclizing)		Inf				0	0.354585
TRINITY_DN17261_c0_g1_i6_23	vvi:100259616	K06119	SQD2	sulfoquinovosyltransferase	2.2069	2.66444	1.1211	1.29543	1.3533	1.19107	0.914601
TRINITY_DN17426_c0_g2_i1_12	pper:PRUPE_ppa003927mg	K03715	E2.4.1.46	1,2-diacylglycerol 3-beta-galactosyltransferase	0	Inf	0.75927	0.297616	0.661458	0.664137	0.123599
TRINITY_DN18010_c0_g1_i6_6	rcu:8287908	K01054	MGLL	acylglycerol lipase	0.60591	1.22809	1.46365	1.05117	1.39148	0.216272	1.86171
TRINITY_DN18146_c0_g1_i6_27	tcc:TCM_013181	K01054	MGLL	acylglycerol lipase	3.80963	1.81399	0.937161	1.19621	1.06875	0.639252	1.40027
TRINITY_DN18410_c0_g1_i3_17	sot:102578822	K03715	E2.4.1.46	1,2-diacylglycerol 3-beta-galactosyltransferase	2.35094	0.867111	1.17278	0.444976	1.2247	0.238811	1.26818
TRINITY_DN19658_c0_g1_i6_18	tcc:TCM_013181	K01054	MGLL	acylglycerol lipase	0.471362	3.40472	1.03815	1.25422	1.02423	0.765667	1.01575
TRINITY_DN19970_c0_g1_i4_5	sot:102578822	K03715	E2.4.1.46	1,2-diacylglycerol 3-beta-galactosyltransferase	0.470874	1.09821	1.23628	1.21165	1.47572	0.45003	2.13459
TRINITY_DN19995_c0_g3_i1_22	sot:102601693	K01054	MGLL	acylglycerol lipase	2.6287	0.405524	0.582223	0	14.1705	0.216865
TRINITY_DN20666_c0_g1_i3_12	tcc:TCM_013181	K01054	MGLL	acylglycerol lipase	0.884169	3.48285	1.05526	1.23393	1.17782	0.633434	1.09023
TRINITY_DN21078_c0_g1_i1_23	sot:102578822	K03715	E2.4.1.46	1,2-diacylglycerol 3-beta-galactosyltransferase	0.282329	1.21298	1.29613	1.11593	1.18962	0.342137	1.70656
TRINITY_DN22395_c0_g1_i1_22	cit:102607304	K14457	MOGAT2, MGAT2	2-acylglycerol O-acyltransferase 2	1.54011	0.414342	10.3785	2.76229	0.915342	0.102887	Inf
TRINITY_DN23408_c1_g2_i6_28	csv:101215754	K01054	MGLL	acylglycerol lipase	0.394623	2.43809	1.41043	1.29902	1.95833	0.688143	16.5915
TRINITY_DN23940_c1_g2_i3_8	vvi:100259616	K06119	SQD2	sulfoquinovosyltransferase	1.4324	6.76098	0.914898	1.00226	2.66069	1.27343	19.4077
TRINITY_DN24099_c0_g2_i8_12	fve:101313674	K01054	MGLL	acylglycerol lipase	0.0315542	0.869632	1.23187	0.376575	0.622465	0.482046	5.49571
TRINITY_DN25466_c0_g1_i7_10	rcu:8269396	K06119	SQD2	sulfoquinovosyltransferase	0.307765	0.74562	1.25332	0.946832	1.0212	1.24166	0.816136
TRINITY_DN43261_c0_g1_i2_29	aip:107625719	K06119	SQD2	sulfoquinovosyltransferase	0.198315	0.823893	0.78373	1.05734	1.13631	0.891138	0.762914
TRINITY_DN45002_c0_g2_i2_7	pte:PTT_19219	K18097	GCY1	glycerol 2-dehydrogenase (NADP+)	Inf						0.347717
TRINITY_DN45176_c0_g1_i12_7	jcu:105638731	K01054	MGLL	acylglycerol lipase	4.68235	0.958458	1.1862	1.6258	0.875048	0.742476	0.656045
TRINITY_DN46669_c0_g1_i1_29	bze:COCCADRAFT_96829	K01054	MGLL	acylglycerol lipase						0.419232	2.0536
TRINITY_DN48802_c0_g1_i1_29	pte:PTT_11744	K00864	glpK, GK	glycerol kinase	Inf		0			2.52651	0.340964
TRINITY_DN49309_c0_g2_i1_7	bze:COCCADRAFT_101692	K18097	GCY1	glycerol 2-dehydrogenase (NADP+)	Inf		0		0	0	0.30903
TRINITY_DN14057_c0_g1_i1_5	bfu:BC1G_02386	K18097	GCY1	glycerol 2-dehydrogenase (NADP+)	Inf	Inf	1.26455	0.466731	0.21273	0.895961	Inf
TRINITY_DN17426_c0_g1_i2_12	vvi:100247378	K03715	E2.4.1.46	1,2-diacylglycerol 3-beta-galactosyltransferase	0.245845	2.17566	1.01135	0.76897	0.72531	0.908886	1.48525
TRINITY_DN17499_c0_g1_i10_8	sot:102578822	K03715	E2.4.1.46	1,2-diacylglycerol 3-beta-galactosyltransferase	0.00922787	2.56665	3.33234	0.998256	0.782597	0.468619	0.0833507
TRINITY_DN19788_c2_g1_i20_6	jcu:105638731	K01054	MGLL	acylglycerol lipase	4.46137	2.33412	1.05505	0.672426	1.05339	1.01369	1.93041
TRINITY_DN20403_c0_g1_i13_5	rcu:8287908	K01054	MGLL	acylglycerol lipase	0.810076	1.00012	1.17513	1.15563	1.28977	0.258032	12.2168
TRINITY_DN21118_c0_g1_i10_28	rcu:8287908	K01054	MGLL	acylglycerol lipase	0.0299479	0.265959	0.582986	0.886414	0.86996	0.279118	2.62353
TRINITY_DN22251_c0_g1_i6_26	mdm:103438266	K01054	MGLL	acylglycerol lipase	0.11548	1.07392	1.49571	1.15151	0.842979	0.0652619	3.07967
TRINITY_DN22433_c0_g3_i16_27	jcu:105638731	K01054	MGLL	acylglycerol lipase	0.240989	2.68554	1.03768	0.872476	0.461588	1.41237	0.330954
TRINITY_DN22605_c2_g1_i2_5	tcc:TCM_022931	K09480	E2.4.1.241	digalactosyldiacylglycerol synthase	3.39474	1.07939	1.32064	0.632756	1.05765	0.927486	0.335016
TRINITY_DN23343_c4_g2_i4_16	vvi:100259616	K06119	SQD2	sulfoquinovosyltransferase	3.92629	5.56421	1.00264	1.13073	0.91257	15.577	0
TRINITY_DN24457_c0_g3_i1_9	jcu:105647904	K01054	MGLL	acylglycerol lipase	0.383305	1.03191	0.942485	0.769477	0.851615	0.178108	4.81207
TRINITY_DN59141_c0_g1_i1_29	mbe:MBM_02572	K14457	MOGAT2, MGAT2	2-acylglycerol O-acyltransferase 2	0	0.181403	1.13211	0.495157	0.195849	0.0997068	1.00995
TRINITY_DN22300_c0_g1_i9_12	aly:ARALYDRAFT_485941	K01054	MGLL	acylglycerol lipase	0	1.43236		Inf	0.289365	2.45298	0
TRINITY_DN23046_c1_g1_i2_4	jcu:105638731	K01054	MGLL	acylglycerol lipase	3.74524	2.43066	1.0492	0.478922	0.784482	0.790581	2.14015
TRINITY_DN18466_c0_g1_i1_18	sind:105159874	K14674	TGL4	TAG lipase / steryl ester hydrolase / phospholipase A2 / LPA acyltransferase	0.937097	2.10246	0.988818	1.07498	0.930144	1.06185	1.27792
TRINITY_DN23535_c0_g1_i16_12	vvi:100251254	K13519	LPT1, ALE1	lysophospholipid acyltransferase	0.180756	1.01426	0.566977	1.16272	1.03254	1.18978	0.776653
TRINITY_DN24359_c0_g1_i1_5	mbe:MBM_08219	K13519	LPT1, ALE1	lysophospholipid acyltransferase	Inf	Inf	0.252801	2.18177	0.213562	0.837288
TRINITY_DN10330_c0_g1_i1_4	spen:107031616	K13508	GPAT	glycerol-3-phosphate acyltransferase	0.24594	2.24043	0.71609	0.59645	0.537413	0.253943	1.11623
TRINITY_DN20518_c0_g2_i6_19	nnu:104595775	K13513	LCLAT1, AGPAT8	lysocardiolipin and lysophospholipid acyltransferase	2.47898	0.683952	0.551913	1.34066	2.15871	0.656709	3.29357
TRINITY_DN20560_c2_g1_i5_25	vvi:100241978	K13513	LCLAT1, AGPAT8	lysocardiolipin and lysophospholipid acyltransferase	0.393101	1.49191	0.759608	0.630371	1.69802	0.165202	3.22329
TRINITY_DN21997_c0_g3_i4_18	sind:105172701	K13508	GPAT	glycerol-3-phosphate acyltransferase	0.53484	1.09376	0.950542	0.824329	0.590432	0.465403	0.997766
TRINITY_DN22199_c0_g1_i1_6	bfu:BC1G_13009	K15728	LPIN	phosphatidate phosphatase LPIN				0	0.0641193	0.658397
TRINITY_DN23474_c0_g2_i3_16	sind:105172701	K13508	GPAT	glycerol-3-phosphate acyltransferase	0.91767	0.771274	1.05962	0.89963	0.543166	0.433324	0.595223
TRINITY_DN31244_c0_g1_i1_5	bfu:BC1G_00805	K13507	GAT	glycerol-3-phosphate O-acyltransferase / dihydroxyacetone phosphate acyltransferase		1.02058	0.530475	Inf	0	2.48134
TRINITY_DN21278_c0_g2_i9_24	nnu:104595775	K13513	LCLAT1, AGPAT8	lysocardiolipin and lysophospholipid acyltransferase		Inf	0.161533	0.951712	0
TRINITY_DN24479_c1_g2_i8_9	nnu:104595775	K13513	LCLAT1, AGPAT8	lysocardiolipin and lysophospholipid acyltransferase	0.02228	1.92147	0.841763	1.22719	0.3549	0	1.39533
TRINITY_DN18635_c0_g1_i1_25	nnu:104605026	K13508	GPAT	glycerol-3-phosphate acyltransferase	0.374902	1.17323	1.50049	1.98006	2.54235	0.055829	Inf
TRINITY_DN20039_c0_g1_i1_23	nnu:104605026	K13508	GPAT	glycerol-3-phosphate acyltransferase	0.513859	1.32202	1.79557	2.39078	2.58117	0.133272	7.32829
TRINITY_DN23182_c2_g1_i7_12	nnu:104612818	K13509	AGPAT1_2	lysophosphatidate acyltransferase	0	0		2.97509	1.10503	3.42538
TRINITY_DN24668_c0_g1_i1_5	tre:TRIREDRAFT_107258	K13509	AGPAT1_2	lysophosphatidate acyltransferase		1.00959	1.69001	0.610115	0.187123	0.26643	Inf
TRINITY_DN8755_c0_g1_i1_9	vvi:100262467	K13523	AGPAT3_4	lysophosphatidic acid acyltransferase / lysophosphatidylinositol acyltransferase	0.149915	1.02192	0.656769	1.49923	1.16409	Inf	1.66772
TRINITY_DN14420_c0_g1_i1_17	nnu:104597462	K13523	AGPAT3_4	lysophosphatidic acid acyltransferase / lysophosphatidylinositol acyltransferase	3.33461	3.08438	1.64885	1.58681	2.17381	1.29063	0.875359
TRINITY_DN19606_c1_g2_i2_6	spen:107031892	K00901	dgkA, DGK	diacylglycerol kinase (ATP)	1.88801	0.645892	1.38299	0.753421	0.278846	0.745635	6.91414
TRINITY_DN20806_c0_g1_i2_3	pop:POPTR_0012s06780g	K00901	dgkA, DGK	diacylglycerol kinase (ATP)	2.015	4.29979	1.42723	0.670306	0.806945	1.05753	1.06636
TRINITY_DN21119_c1_g1_i2_25	vvi:100247408	K00901	dgkA, DGK	diacylglycerol kinase (ATP)	0.664067	1.73825	1.27255	0.539812	1.15581	0.0622367	2.33934
TRINITY_DN21754_c0_g1_i20_3	spen:107031892	K00901	dgkA, DGK	diacylglycerol kinase (ATP)	0.825076	2.77704	1.04641	0.845312	1.71641	1.06184	2.07488
TRINITY_DN23414_c1_g1_i15_15	tcc:TCM_007928	K00901	dgkA, DGK	diacylglycerol kinase (ATP)	0.6809	4.03585	1.52027	1.43416	1.27793	1.75157	3.50413
TRINITY_DN23672_c0_g2_i4_16	sind:105178541	K00901	dgkA, DGK	diacylglycerol kinase (ATP)	0.281538	0.989281	1.11067	0.909699	1.23644	1.22055	0.579361
TRINITY_DN29867_c0_g1_i1_25	cit:102618604	K00901	dgkA, DGK	diacylglycerol kinase (ATP)	0.304409	0.688296	0.807974	1.35767	1.04639	0.959752	7.16076
TRINITY_DN1949_c0_g1_i1_1	cic:CICLE_v10008147mg	K00901	dgkA, DGK	diacylglycerol kinase (ATP)	0.0145334	1.00423	0.814331	1.38116	0.903376	0.360766	0.0613014
TRINITY_DN22375_c4_g2_i3_23	vvi:100247408	K00901	dgkA, DGK	diacylglycerol kinase (ATP)	1.03438	2.01439	0.969113	0.339928	1.30143	0.0699342	0.283516
TRINITY_DN22907_c0_g1_i10_4	vvi:100247408	K00901	dgkA, DGK	diacylglycerol kinase (ATP)	0.82944	0.867862	0.780902	0.920342	0.867279	0.240131	4.81609
TRINITY_DN22959_c2_g1_i3_3	vvi:100247408	K00901	dgkA, DGK	diacylglycerol kinase (ATP)	1.52176	1.14408	0.79665	0.832536	1.07106	0.229112	2.23552
TRINITY_DN23939_c0_g1_i11_9	spen:107031892	K00901	dgkA, DGK	diacylglycerol kinase (ATP)	0.091566	2.4179	1.16648	0.890893	1.50858	1.18494	2.26833
TRINITY_DN27271_c0_g1_i2_11	vvi:100254527	K00901	dgkA, DGK	diacylglycerol kinase (ATP)	0.901715	2.37755	1.63941	1.01425	1.98874	0.771985	4.02043
TRINITY_DN9588_c0_g1_i2_26	sind:105177041	K00901	dgkA, DGK	diacylglycerol kinase (ATP)	0.657401	2.15184	1.77064	1.37134	1.50946	0.921	2.29322
TRINITY_DN21659_c0_g1_i1_27	vvi:100247408	K00901	dgkA, DGK	diacylglycerol kinase (ATP)	0.966868	1.39929	0.854566	0.431944	0.772415	0.068272	2.92266
TRINITY_DN22078_c0_g1_i7_24	vvi:100247408	K00901	dgkA, DGK	diacylglycerol kinase (ATP)	0.368322	0.787337	0.687248	1.20346	1.08696	0.38261	2.62559
TRINITY_DN29352_c2_g1_i3_14	vvi:100247408	K00901	dgkA, DGK	diacylglycerol kinase (ATP)	0.0824749	1.493	0.86465	0.827519	1.11852	0.0947641	3.97928
TRINITY_DN25846_c0_g2_i6_1	vvi:100247408	K00901	dgkA, DGK	diacylglycerol kinase (ATP)	0.208589	1.71295	1.0953	0.373468	0.830883	0.0427977	Inf
TRINITY_DN10845_c0_g1_i1_18	fve:101303917	K15918	GLYK	D-glycerate 3-kinase	1.0365	0.406031	0.438109	1.9248	0.866412	4.36928	0.0258194
TRINITY_DN20572_c0_g1_i5_22	sind:105157566	K15918	GLYK	D-glycerate 3-kinase	1.31433	1.28979	0.581999	0.906301	1.20337	2.18453	0.0209872
TRINITY_DN21523_c0_g1_i6_12	pxb:103953750	K07407	E3.2.1.22B, galA, rafA	alpha-galactosidase	0.162193	0.529335	1.20998	0.488253	0.985469	1.95122	1.04067
TRINITY_DN32042_c0_g1_i1_7	pte:PTT_04849	K07407	E3.2.1.22B, galA, rafA	alpha-galactosidase					0	0	0.232561
TRINITY_DN49984_c0_g1_i1_7	pte:PTT_14879	K07407	E3.2.1.22B, galA, rafA	alpha-galactosidase							0.0715758
TRINITY_DN53996_c0_g1_i1_7	pte:PTT_14879	K07407	E3.2.1.22B, galA, rafA	alpha-galactosidase							0
TRINITY_DN20342_c0_g9_i1_25	pmum:103340712	K11155	DGAT1	diacylglycerol O-acyltransferase 1	2.07793	0.469379	1.02877	2.50685	0.977522	0.590034	1.64314
TRINITY_DN21408_c0_g1_i4_15	sind:105173637	K11155	DGAT1	diacylglycerol O-acyltransferase 1	1.74323	2.23142	2.38197	1.01446	1.03452	0.602613	2.42645
8. Terpenoid backbone biosynthesis
TRINITY_DN16406_c0_g2_i1_26	nnu:104594265	K00626	E2.3.1.9, atoB	acetyl-CoA C-acetyltransferase	0.294289	1.02487	1.22199	1.12443	0.210804	1.0532
TRINITY_DN17209_c0_g1_i3_9	egr:104456583	K00626	E2.3.1.9, atoB	acetyl-CoA C-acetyltransferase	0.00738452	1.34794	2.00645	1.71466	1.32335	1.5955	0.0567067
TRINITY_DN22132_c0_g1_i14_5	nnu:104605063	K00626	E2.3.1.9, atoB	acetyl-CoA C-acetyltransferase	1.66095	2.1306	0.984597	1.07889	1.43804	0.963906	1.51348
TRINITY_DN22207_c2_g1_i2_17	nnu:104605063	K00626	E2.3.1.9, atoB	acetyl-CoA C-acetyltransferase	0.288354	0.675863	0.720921	0.948396	1.11609	1.80021	1.19985
TRINITY_DN23011_c2_g1_i26_3	nnu:104605063	K00626	E2.3.1.9, atoB	acetyl-CoA C-acetyltransferase	0.659232	2.29342	1.50933	0.88874	1.24646	0.907166	1.59292
TRINITY_DN24061_c0_g2_i4_26	pxb:103951803	K00626	E2.3.1.9, atoB	acetyl-CoA C-acetyltransferase	0.306285	1.18478	0.718602	0.749834	0.667264	0.899207	2.37491
TRINITY_DN24453_c0_g1_i1_5	bfu:BC1G_11051	K00626	E2.3.1.9, atoB	acetyl-CoA C-acetyltransferase		0	5.32916	0.844816	0.158659	Inf
TRINITY_DN13504_c0_g2_i1_25	tcc:TCM_033871	K15891	FLDH	NAD+-dependent farnesol dehydrogenase	1.22524	3.72637	1.39312	0.812021	0.841836	0.547484
TRINITY_DN62856_c0_g1_i1_29	sly:101264803	K15891	FLDH	NAD+-dependent farnesol dehydrogenase	1.0666	0.751242	1.39147	0.614916	1.76269	3.06282	0.488267
TRINITY_DN1086_c0_g1_i1_5	sce:YPL117C	K01823	idi, IDI	isopentenyl-diphosphate Delta-isomerase			0	0	0	0
TRINITY_DN14282_c0_g1_i2_10	sind:105173013	K13789	GGPS	geranylgeranyl diphosphate synthase, type II	0.0102993	0.598875	1.187	0.886065	0.856643	1.13504	1.48741
TRINITY_DN14849_c0_g1_i1_2	pmum:103321386	K15892	FOLK	farnesol kinase	1.20183	0.345121	1.0877	1.15295	0.735637	0.81814	1.51861
TRINITY_DN14972_c0_g1_i1_20	tcc:TCM_011896	K15889	PCME	prenylcysteine alpha-carboxyl methylesterase	0.0868206	0.899787	0.709215	0.989561	0.935331	0.813802	1.13157
TRINITY_DN17074_c0_g1_i3_22	cic:CICLE_v10000962mg	K05906	PCYOX1, FCLY	prenylcysteine oxidase / farnesylcysteine lyase	0.432154	0.261712	1.84839	0.278741	0.746182	0.0605746	0.250481
TRINITY_DN1765_c0_g1_i1_3	cic:CICLE_v10000962mg	K05906	PCYOX1, FCLY	prenylcysteine oxidase / farnesylcysteine lyase	1.86093	0.721552	0.94033	0.988316	1.14679	0.339049	1.53861
TRINITY_DN17719_c0_g1_i1_6	sind:105166860	K01823	idi, IDI	isopentenyl-diphosphate Delta-isomerase	0.221499	0.865438	1.36401	1.08428	0.887306	0.918843	0.994157
TRINITY_DN17889_c0_g1_i2_11	sind:105169621	K11778	DHDDS, RER2, SRT1	ditrans,polycis-polyprenyl diphosphate synthase	2.37755	1.25198	1.6384	1.70976	0.86845	2.4341	0.789675
TRINITY_DN17903_c0_g1_i7_25	mdm:103455221	K00099	dxr	1-deoxy-D-xylulose-5-phosphate reductoisomerase	1.00981	0.540599	8.09778	0.253188	0.390923	0.405032	8.49409
TRINITY_DN19045_c0_g1_i1_16	pop:POPTR_0017s10970g	K05954	FNTB	protein farnesyltransferase subunit beta	0	0.102737	0.707774	Inf	1.09828	0
TRINITY_DN20184_c0_g3_i1_27	spen:107018089	K01823	idi, IDI	isopentenyl-diphosphate Delta-isomerase	1.58539	2.30697	1.78208	0.69727	0.303013	1.92158	0
TRINITY_DN20485_c2_g2_i1_1	mdm:103437717	K00099	dxr	1-deoxy-D-xylulose-5-phosphate reductoisomerase	0.131251	0.737266	1.54124	0.959689	1.15314	1.25184	0.750788
TRINITY_DN20561_c0_g1_i6_12	sind:105163739	K00919	ispE	4-diphosphocytidyl-2-C-methyl-D-erythritol kinase	0.231175	0.775507	1.09978	1.07412	1.36795	1.28419	1.10576
TRINITY_DN20768_c0_g1_i3_20	jcu:105628100	K03526	gcpE, ispG	(E)-4-hydroxy-3-methylbut-2-enyl-diphosphate synthase	0.15752	0.932546	1.15833	0.959095	1.05728	1.01578	1.17347
TRINITY_DN20791_c1_g1_i22_13	cit:102630187	K03526	gcpE, ispG	(E)-4-hydroxy-3-methylbut-2-enyl-diphosphate synthase	0.206194	0.81864	1.11574	1.01306	1.16567	1.09193	1.07063
TRINITY_DN23016_c0_g1_i4_1	spen:107002698	K03527	ispH, lytB	4-hydroxy-3-methylbut-2-en-1-yl diphosphate reductase	0.325641	1.05123	1.15443	0.946747	0.995497	1.12063	1.10966
TRINITY_DN25192_c0_g1_i1_5	mbe:MBM_06938	K00787	FDPS	farnesyl diphosphate synthase	Inf	5.89181	1.04515	0.698662	0.14758	0.494113	Inf
TRINITY_DN25292_c1_g1_i1_10	sind:105174873	K13789	GGPS	geranylgeranyl diphosphate synthase, type II	0.216973	1.14653	0.812399	0.841718	0.876177	0.531404	1.13256
TRINITY_DN25797_c1_g1_i10_1	pmum:103325455	K03526	gcpE, ispG	(E)-4-hydroxy-3-methylbut-2-enyl-diphosphate synthase	0.0945467	1.77899	0.697153	0.702388	1.03469	0.550203	1.13925
TRINITY_DN25797_c1_g2_i1_1	xii:AMD24_00368	K03526	gcpE, ispG	(E)-4-hydroxy-3-methylbut-2-enyl-diphosphate synthase	0.248766	0.411736	0.0450216	0.706095	1.54982	20.6363	1.91584
TRINITY_DN29500_c0_g1_i1_5	ssl:SS1G_06094	K06013	STE24	STE24 endopeptidase		1.9726	0.870457	1.89494	0.0827744	0.726749	Inf
TRINITY_DN45790_c0_g1_i1_21	bcom:BAUCODRAFT_326503	K05955	FNTA	protein farnesyltransferase/geranylgeranyltransferase type-1 subunit alpha							39.6256
TRINITY_DN46121_c0_g1_i1_7	pte:PTT_15622	K01823	idi, IDI	isopentenyl-diphosphate Delta-isomerase				0	0	0	0.450404
TRINITY_DN54486_c0_g1_i1_29	mbe:MBM_07823	K06013	STE24	STE24 endopeptidase		0.142545	1.74963	0.437295	0.19674	0	Inf
TRINITY_DN7636_c0_g1_i4_18	sind:105163739	K00919	ispE	4-diphosphocytidyl-2-C-methyl-D-erythritol kinase	0.335434	1.12309	1.18843	0.988776	1.10067	1.173	1.11086
TRINITY_DN8491_c0_g1_i2_23	pop:POPTR_0009s14150g	K13789	GGPS	geranylgeranyl diphosphate synthase, type II	0.810079	0.921965	1.08876	1.10054	0.401997	0.452092	0
TRINITY_DN16518_c1_g2_i1_19	sot:102580973	K01823	idi, IDI	isopentenyl-diphosphate Delta-isomerase	0.716578	2.16699	0.358762	0.927847	0.616119	1.47569	0.839929
TRINITY_DN17362_c0_g1_i1_14	jcu:105638589	K13789	GGPS	geranylgeranyl diphosphate synthase, type II	0.0148698	0.508645	1.42356	1.45764	0.979949	1.044	0.286898
TRINITY_DN18830_c0_g1_i2_28	vvi:100243167	K12742	ispS	isoprene synthase	0.171668	0.774891	1.09796	0.907224	0.0177152	1.29146	1.28433
TRINITY_DN19739_c0_g1_i2_23	sly:101259663	K08658	RCE1, FACE2	prenyl protein peptidase	4.40839	0.963664	0.148542	1.411	2.34308	1.24137	4.59941
TRINITY_DN22025_c1_g1_i14_8	fve:101301390	K00099	dxr	1-deoxy-D-xylulose-5-phosphate reductoisomerase	0.0101744	14.5637	5.97761	1.41959	1.55696	0	Inf
TRINITY_DN23229_c1_g6_i4_4	sind:105157212	K00099	dxr	1-deoxy-D-xylulose-5-phosphate reductoisomerase	1.59459	2.34637	2.03988	0.683124	0.948389	1.16618	2.55261
TRINITY_DN10253_c0_g1_i2_23	gmx:100819877	K05906	PCYOX1, FCLY	prenylcysteine oxidase / farnesylcysteine lyase	0.8641	0.168346	3.19818	4.17261	2.13897	0.0286352	Inf
TRINITY_DN20896_c0_g1_i5_18	sind:105176904	K05356	SPS, sds	all-trans-nonaprenyl-diphosphate synthase	2.06799	0.823261	0.558826	1.48636	0.496032	5.25899	0.00846806
TRINITY_DN22250_c4_g2_i1_18	pda:103705855	K00099	dxr	1-deoxy-D-xylulose-5-phosphate reductoisomerase	0.0657602	0.647903	0.220027	1.0982	1.96548	8.63885	Inf
TRINITY_DN22896_c1_g1_i1_12	mdm:103437717	K00099	dxr	1-deoxy-D-xylulose-5-phosphate reductoisomerase	0.0153108	1.02072	0.722132	0.906673	0.491697	2.97329	1.38865
TRINITY_DN12766_c0_g2_i1_13	nnu:104603825	K00021	HMGCR	hydroxymethylglutaryl-CoA reductase (NADPH)	0.110699	0.666294	1.14128	0.755968	0.976024	0.64245	0.588345
TRINITY_DN14393_c0_g1_i1_8	nnu:104606863	K00021	HMGCR	hydroxymethylglutaryl-CoA reductase (NADPH)	0.284184	1.45538	0.952388	1.19345	0.981735	1.67553	0.708054
TRINITY_DN16679_c0_g1_i3_22	rcu:8273668	K00021	HMGCR	hydroxymethylglutaryl-CoA reductase (NADPH)	0.027916	0.752362	1.98621	0.625718	1.58802	0.472069
TRINITY_DN20597_c0_g1_i4_12	gra:105762693	K00021	HMGCR	hydroxymethylglutaryl-CoA reductase (NADPH)	0.0491163	0.995956	1.62863	0.195393	0.461833	1.2629	0.628101
TRINITY_DN24028_c0_g1_i1_4	sce:YML075C	K00021	HMGCR	hydroxymethylglutaryl-CoA reductase (NADPH)			0	0	0	0
TRINITY_DN15562_c0_g1_i2_26	sind:105172989	K00021	HMGCR	hydroxymethylglutaryl-CoA reductase (NADPH)	18.8461	0.828359	5.37995	0.401516	0.984003	0.953221	0.361129
TRINITY_DN22037_c0_g1_i4_22	vvi:100245191	K00021	HMGCR	hydroxymethylglutaryl-CoA reductase (NADPH)	3.53292	0.997093	3.67458	1.19499	1.46508	0.292076	1.80437
TRINITY_DN25907_c0_g1_i3_14	sind:105172989	K00021	HMGCR	hydroxymethylglutaryl-CoA reductase (NADPH)	0.0561889	1.23325	1.68513	1.35356	1.8327	0.32386	0.982578
TRINITY_DN48955_c0_g1_i3_29	sind:105172989	K00021	HMGCR	hydroxymethylglutaryl-CoA reductase (NADPH)	1.29167	1.41851	2.02612	1.58822	1.47561	0.245461	1.70625
TRINITY_DN37951_c0_g1_i1_21	sind:105172989	K00021	HMGCR	hydroxymethylglutaryl-CoA reductase (NADPH)	2.85801	2.40159	2.5972	4.11683	1.80483	0.563753	0.908179
TRINITY_DN4191_c0_g1_i1_13	sind:105172989	K00021	HMGCR	hydroxymethylglutaryl-CoA reductase (NADPH)	1.14142	3.27721	3.00521	1.44864	2.82557	0.553594	1.01691
TRINITY_DN37169_c0_g1_i1_7	pte:PTT_08014	K00869	E2.7.1.36, MVK, mvaK1	mevalonate kinase				0		0	0.315866
TRINITY_DN27972_c0_g1_i1_14	pte:PTT_13677	K01641	E2.3.3.10	hydroxymethylglutaryl-CoA synthase	0.372599	0	1.06013	0	0.207131	0.230828	2.49545
TRINITY_DN17420_c0_g1_i6_12	vvi:100247834	K01662	dxs	1-deoxy-D-xylulose-5-phosphate synthase	0.919601	4.55369	1.55267	1.04205	0.850284	0.831847	1.00453
TRINITY_DN19884_c0_g1_i3_13	jcu:105641710	K01662	dxs	1-deoxy-D-xylulose-5-phosphate synthase	0.0126609	2.01946	1.00564	0.678852	0.65274	0.863772	0.949406
TRINITY_DN21911_c0_g1_i5_27	jcu:105641710	K01662	dxs	1-deoxy-D-xylulose-5-phosphate synthase	5.87138	2.41734	1.67589	0.607101	0.696545	1.00743	0.770496
TRINITY_DN22660_c0_g1_i8_4	rcu:8277493	K01662	dxs	1-deoxy-D-xylulose-5-phosphate synthase	0.189433	0.991764	1.22081	0.82673	0.844046	0.971536	0.562291
TRINITY_DN23994_c1_g3_i1_12	pvu:PHAVU_003G099600g	K01662	dxs	1-deoxy-D-xylulose-5-phosphate synthase	Inf	Inf	0.330133	0.978733	0.237428	0.302119	4.2903
TRINITY_DN15228_c0_g1_i1_22	mdm:103456158	K01662	dxs	1-deoxy-D-xylulose-5-phosphate synthase	1.03021	2.17018	2.23043	0.781531	0.537987	0.105676	3.69945
TRINITY_DN23088_c0_g1_i10_12	rcu:8277493	K01662	dxs	1-deoxy-D-xylulose-5-phosphate synthase	0.018358	0.56918	1.5398	0.827418	0.861071	0.970742	0.481215
9. Carotenoid biosynthesis
TRINITY_DN11204_c0_g1_i2_4	spen:107006555	K09841	ABA2	xanthoxin dehydrogenase	0.62121	0.956959	1.3137	1.25051	1.21304	0.424119	0.532729
TRINITY_DN15328_c0_g1_i2_5	vvi:100246968	K09843	E1.14.13.93	(+)-abscisic acid 8'-hydroxylase	0.155213	1.2738	1.49147	0.892295	0.901535	0.47355	0.448017
TRINITY_DN15773_c0_g1_i1_12	mdm:103424693	K14593	CCS1	capsanthin/capsorubin synthase	0.108996	0.6433	1.10969	0.925061	0.963201	1.12403	0.781644
TRINITY_DN15810_c0_g1_i1_29	ssl:SS1G_04340	K15745	AL1	phytoene desaturase (3,4-didehydrolycopene-forming)		1.55956	2.55441	0.588184	0.221187	0.444052	Inf
TRINITY_DN17751_c0_g1_i8_25	sind:105177618	K09838	ZEP, ABA1	zeaxanthin epoxidase	0.11802	0.733257	1.15315	0.831399	1.01791	0.0940378
TRINITY_DN18664_c0_g1_i2_24	egr:104430315	K00514	ZDS, crtQ	zeta-carotene desaturase	0.175281	1.04521	1.21963	1.10646	1.0154	1.12215	1.01229
TRINITY_DN18796_c2_g1_i6_27	vvi:100232944	K09838	ZEP, ABA1	zeaxanthin epoxidase	0.2388	0.636413	0.80345	0.906869	1.086	1.30167	1.48786
TRINITY_DN18848_c1_g1_i2_6	rcu:8286576	K09842	AAO3	abscisic-aldehyde oxidase	1.63021	Inf	2.98713	1.64638	0.593094	0.381322	0.554474
TRINITY_DN18897_c0_g1_i4_25	pper:PRUPE_ppa005059mg	K09843	E1.14.13.93	(+)-abscisic acid 8'-hydroxylase	3.15577	7.29416	1.52075	1.45288	1.21206	0.656194	1.23449
TRINITY_DN20279_c0_g1_i1_12	sind:105175975	K02291	crtB	15-cis-phytoene synthase	0.134441	1.03274	0.728307	1.34382	1.0666	1.33257	1.02438
TRINITY_DN20317_c0_g1_i2_12	pper:PRUPE_ppa002314mg	K09840	NCED	9-cis-epoxycarotenoid dioxygenase	0.187421	0.892813	0.716698	0.684192	0.525225	0.607371	0
TRINITY_DN20534_c0_g1_i5_22	pper:PRUPE_ppa005059mg	K09843	E1.14.13.93	(+)-abscisic acid 8'-hydroxylase	1.96212	9.87136	1.49689	1.93056	0.785483	0.611092	1.54028
TRINITY_DN20544_c0_g1_i1_27	vvi:100245154	K00514	ZDS, crtQ	zeta-carotene desaturase	0.174043	0.803028	1.23688	1.2003	1.09198	1.17931	1.1068
TRINITY_DN20790_c0_g1_i3_24	pper:PRUPE_ppa002324mg	K09835	crtISO, crtH	prolycopene isomerase	0.469416	1.3711	1.01978	1.08637	1.2285	2.10732	1.65332
TRINITY_DN21271_c0_g1_i6_13	sind:105160437	K15746	crtZ	beta-carotene 3-hydroxylase	0.0165265	0.551978	0.800414	0.969624	0.920872	0.759594	1.12083
TRINITY_DN21434_c0_g1_i4_4	sly:543652	K09842	AAO3	abscisic-aldehyde oxidase	0.458736	8.50647	0.995565	0.513415	1.45786	1.15864	0.718428
TRINITY_DN21507_c0_g1_i1_16	tcc:TCM_016684	K09840	NCED	9-cis-epoxycarotenoid dioxygenase	0.702233	2.99461	0.88901	0.705445	0.55962	0.248272	0.215348
TRINITY_DN21614_c1_g6_i1_13	pxb:103937039	K09842	AAO3	abscisic-aldehyde oxidase	0.0110819	18.9913	6.38038	0.994086	1.18453	0.535891	0.0101912
TRINITY_DN21885_c1_g1_i16_18	vvi:100240685	K02293	PDS, crtP	15-cis-phytoene desaturase	1.63899	0.92998	16.1784	0.873722	0.958316	1.44481	0.805
TRINITY_DN22075_c0_g1_i2_5	spen:107006555	K09841	ABA2	xanthoxin dehydrogenase	0.172879	0.58002	0.910601	0.530511	0.815732	0.561139	0.623415
TRINITY_DN22137_c0_g1_i5_8	sind:105163763	K09842	AAO3	abscisic-aldehyde oxidase	0.191386	1.89705	0.455101	1.75651	8.00074	1.06346	3.03868
TRINITY_DN23401_c0_g1_i1_5	mbe:MBM_07141	K17819	carD	beta-apo-4'-carotenal oxygenase	Inf	0.60687	3.45099	0.736443	0.195926	0.343263	9.44749
TRINITY_DN23749_c0_g1_i10_12	adu:107491106	K15746	crtZ	beta-carotene 3-hydroxylase	0						Inf
TRINITY_DN24313_c2_g2_i1_12	rcu:8286574	K09842	AAO3	abscisic-aldehyde oxidase	0.438682	2.76155	0.403437	0.840638	0.377246	0.567145	Inf
TRINITY_DN26033_c0_g1_i3_1	sind:105163763	K09842	AAO3	abscisic-aldehyde oxidase	1.18842	0.403185	1.9951	1.03004	3.22094	2.08977	Inf
TRINITY_DN27219_c2_g1_i27_11	rcu:8262901	K09838	ZEP, ABA1	zeaxanthin epoxidase	0.0199719	0.624974	0.670353	0.770758	0.810357	0.874522	1.17186
TRINITY_DN28857_c0_g1_i1_21	bor:COCMIDRAFT_88940	K15745	AL1	phytoene desaturase (3,4-didehydrolycopene-forming)						Inf	6.6169
TRINITY_DN29301_c0_g1_i1_7	cic:CICLE_v10014639mg	K09840	NCED	9-cis-epoxycarotenoid dioxygenase	3.13267	1.52682	0.336159	3.85101	0.791086	0.724994	0.466477
TRINITY_DN29759_c2_g1_i7_14	vvi:100265098	K09842	AAO3	abscisic-aldehyde oxidase	0.262777	1.50171	1.05567	1.08515	0.978349	0.93358	1.50616
TRINITY_DN30052_c0_g2_i2_21	vvi:100240685	K02293	PDS, crtP	15-cis-phytoene desaturase	0.0919359	1.03506	1.20654	1.09669	1.24088	1.26401	1.5486
TRINITY_DN30242_c0_g1_i1_16	sot:102587589	K17912	CCD7	9-cis-beta-carotene 9',10'-cleaving dioxygenase	3.28859	3.80566	0.672959	1.62013	0.669082	0.447369	0.965436
TRINITY_DN31000_c0_g1_i1_5	mbe:MBM_00660	K15745	AL1	phytoene desaturase (3,4-didehydrolycopene-forming)			0.537169	0.461802	0.0974922	0.546655
TRINITY_DN40212_c0_g1_i1_21	bze:COCCADRAFT_96894	K17841	AL2	15-cis-phytoene synthase / lycopene beta-cyclase						0.827363	2.42975
TRINITY_DN58760_c0_g1_i1_7	tve:TRV_03238	K15745	AL1	phytoene desaturase (3,4-didehydrolycopene-forming)							0
TRINITY_DN12118_c0_g1_i3_13	vvi:100246968	K09843	E1.14.13.93	(+)-abscisic acid 8'-hydroxylase	0.0207661	0	Inf	1.55679	1.04207	2.53833	2.33308
TRINITY_DN14214_c0_g1_i4_27	vvi:100246968	K09843	E1.14.13.93	(+)-abscisic acid 8'-hydroxylase	0.0407765	0.57947	0.226041	1.34522	2.04766	1.25504	1.06883
TRINITY_DN14814_c0_g1_i2_4	tcc:TCM_001945	K02291	crtB	15-cis-phytoene synthase	1.50286	0.459402	0.465462	1.01811	0.772488	1.17182	0
TRINITY_DN15179_c0_g2_i1_8	cam:101500933	K17911	DWARF27	beta-carotene isomerase	4.10442	4.59541	0.718551	0.134921	0.95481	0.353143	2.78547
TRINITY_DN17985_c0_g1_i1_23	sind:105160437	K15746	crtZ	beta-carotene 3-hydroxylase	0.702166	0.350338	1.25729	1.38884	0.65999	0.358182	0.727818
TRINITY_DN19849_c0_g1_i2_1	pper:PRUPE_ppa005059mg	K09843	E1.14.13.93	(+)-abscisic acid 8'-hydroxylase	2.01492	6.89552	1.61089	1.90684	1.12266	0.655101	2.06771
TRINITY_DN21032_c0_g1_i4_18	vvi:100232944	K09838	ZEP, ABA1	zeaxanthin epoxidase	1.83376	1.21385	1.17254	0.730842	1.12228	0.114393	3.45109
TRINITY_DN21395_c0_g1_i10_5	rcu:8262901	K09838	ZEP, ABA1	zeaxanthin epoxidase	0.11904	0.716822	1.27776	0.527425	0.780038	0.0648516
TRINITY_DN21527_c1_g1_i13_13	vvi:100246195	K02291	crtB	15-cis-phytoene synthase	0.00990866	3.96039	0.486859	0.0971907	1.12523	1.25733	1.45334
TRINITY_DN21596_c0_g1_i3_10	tcc:TCM_001945	K02291	crtB	15-cis-phytoene synthase	0.788432	0.301707	0.374841	0.610858	0.936204	0.246881	0
TRINITY_DN22556_c0_g2_i1_26	spen:107006555	K09841	ABA2	xanthoxin dehydrogenase	0.489056	1.01231	1.08387	1.33232	2.5727	0.278125	0.641656
TRINITY_DN23228_c0_g1_i9_8	sind:105160437	K15746	crtZ	beta-carotene 3-hydroxylase	0.141383	0.389155	35.2517	0.679705	2.1026	1.59507	1.88975
TRINITY_DN26718_c0_g1_i5_11	adu:107491106	K15746	crtZ	beta-carotene 3-hydroxylase	0.511211	0.489025	1.38973	1.02532	0.792328	0.11113	2.13452
TRINITY_DN31418_c0_g1_i1_24	egr:104426626	K17911	DWARF27	beta-carotene isomerase	4.08259	3.97641	0.168143	0.752464	1.0557	4.36487	0.767249
TRINITY_DN18753_c0_g1_i1_8	spen:107024003	K09840	NCED	9-cis-epoxycarotenoid dioxygenase	0.730521	0.284582	0.384337	0.57958	0.651848	1.35114	0.293891
TRINITY_DN23090_c2_g1_i3_4	vvi:100245540	K09843	E1.14.13.93	(+)-abscisic acid 8'-hydroxylase	0.0743464	1.55644	0.864581	0.420926	0.296117	0.23755	2.87268
10. Cysteine and methionine metabolism
TRINITY_DN32176_c0_g2_i1_7	pte:PTT_08476	K00838	ARO8	aromatic amino acid aminotransferase I / 2-aminoadipate transaminase						0	0.0387009
TRINITY_DN14307_c0_g1_i5_20	gra:105764130	K14454	GOT1	aspartate aminotransferase, cytoplasmic	0.239976	1.04196	1.1192	1.20437	1.29615	1.2048	1.07484
TRINITY_DN20622_c0_g1_i8_16	vvi:100268005	K14454	GOT1	aspartate aminotransferase, cytoplasmic	1.07447	2.05813	1.1904	1.08253	1.10761	1.02626	1.07789
TRINITY_DN26295_c0_g1_i3_11	sind:105165617	K14455	GOT2	aspartate aminotransferase, mitochondrial	0.226617	0.846299	0.906463	0.999381	0.959839	0.752049	0.797031
TRINITY_DN27622_c0_g1_i1_27	ssl:SS1G_03827	K14455	GOT2	aspartate aminotransferase, mitochondrial		2.75674	Inf	Inf	0	0
TRINITY_DN12510_c0_g2_i1_27	gra:105764130	K14454	GOT1	aspartate aminotransferase, cytoplasmic	0.206839	5.06862	0.369387	0.779073	1.14212	2.93227	0.685589
TRINITY_DN22092_c0_g4_i1_23	pop:POPTR_0018s08910g	K14454	GOT1	aspartate aminotransferase, cytoplasmic	4.56399	3.27182	1.54239	Inf	1.24301	0.469649	2.77934
TRINITY_DN21471_c0_g1_i6_13	pop:POPTR_0011s11570g	K00815	TAT	tyrosine aminotransferase	0.08122	0.681747	0.871568	1.31545	1.2888	1.44544	1.01984
TRINITY_DN25899_c2_g2_i7_8	sind:105178558	K00815	TAT	tyrosine aminotransferase	1.25213	2.15144	0.886712	0.670001	0.931058	0.976606
TRINITY_DN46295_c0_g1_i9_7	pop:POPTR_0011s11570g	K00815	TAT	tyrosine aminotransferase	0.125554	0.816252	0.756175	1.62258	1.33767	1.45856	1.15527
TRINITY_DN43151_c0_g1_i1_29	ssl:SS1G_10282	K00797	speE, SRM	spermidine synthase	Inf	1.62898	1.24671	0.588241	0.226991	0.603047	0.680435
TRINITY_DN23056_c2_g3_i1_12	sind:105161359	K00789	metK	S-adenosylmethionine synthetase	1.07934	0.941213	1.53559	0.803839	0.601471	2.49085	2.45406
TRINITY_DN9136_c0_g1_i1_4	sce:YDR502C	K00789	metK	S-adenosylmethionine synthetase	0.733387		0	0	0	0
TRINITY_DN24342_c0_g1_i1_6	sce:YLR180W	K00789	metK	S-adenosylmethionine synthetase			0	0	0	0
TRINITY_DN26800_c0_g1_i1_4	sce:YDR502C	K00789	metK	S-adenosylmethionine synthetase	Inf	0	0	0	0	0.280143
TRINITY_DN28377_c1_g5_i3_14	csv:105434413	K00789	metK	S-adenosylmethionine synthetase	0.0218887	22.1333	29.3552	0.136626	0.21036	1.99446	8.67213
TRINITY_DN44292_c0_g1_i1_29	mbe:MBM_05859	K00789	metK	S-adenosylmethionine synthetase	Inf	2.49801	1.40551	0.625305	0.23144	0.397965	1.69222
TRINITY_DN13796_c0_g1_i2_16	bvg:104889466	K01760	metC	cystathionine beta-lyase	3.67834	3.66979	1.08157	0.90557	0.913011	0.805966	1.14423
TRINITY_DN21060_c0_g1_i2_13	sind:105173934	K00549	metE	5-methyltetrahydropteroyltriglutamatehomocysteine methyltransferase	0.0809222	0.923419	0.678935	1.02289	0.950992	0.9137	1.06955
TRINITY_DN44096_c0_g1_i2_7	pte:PTT_06783	K00549	metE	5-methyltetrahydropteroyltriglutamatehomocysteine methyltransferase						0.828862	0.40252
TRINITY_DN25359_c0_g1_i1_4	sce:YER091C	K00549	metE	5-methyltetrahydropteroyltriglutamatehomocysteine methyltransferase	Inf		0	0	0.0796601	0.130737
TRINITY_DN760_c0_g1_i1_29	mbe:MBM_04982	K00549	metE	5-methyltetrahydropteroyltriglutamatehomocysteine methyltransferase	Inf	0.536353	0.963131	0.675488	0.223129	0.349576	0.508782
TRINITY_DN18233_c2_g1_i5_10	nnu:104598107	K01739	metB	cystathionine gamma-synthase	0.251642	1.12354	1.02704	0.9926	0.87151	0.875196	0.834215
TRINITY_DN10231_c0_g1_i1_29	mbe:MBM_08185	K00026	MDH2	malate dehydrogenase	Inf	1.13862	1.41503	0.605621	0.248335	0.441219	0.512405
TRINITY_DN11908_c0_g1_i1_29	mbe:MBM_01251	K00026	MDH2	malate dehydrogenase	9.94454	1.47156	1.09147	0.717801	0.222169	0.520869	2.20555
TRINITY_DN17632_c0_g1_i1_24	pop:POPTR_0008s16670g	K00025	MDH1	malate dehydrogenase	2.00265	1.15917	0.752153	0.693424	1.46652	23.7524	Inf
TRINITY_DN20361_c0_g1_i5_4	pper:PRUPE_ppa008270mg	K00026	MDH2	malate dehydrogenase	4.4735	0.552347	0.895271	0.994664	0.751534	0.970708	1.09395
TRINITY_DN21790_c0_g1_i1_10	pop:POPTR_0008s16670g	K00025	MDH1	malate dehydrogenase	0	0		Inf
TRINITY_DN27936_c0_g1_i2_29	mbe:MBM_08185	K00026	MDH2	malate dehydrogenase	Inf	2.44899	1.42423	0.82817	0.335046	0.583491	1.22389
TRINITY_DN61981_c0_g1_i1_29	api:100163431	K00025	MDH1	malate dehydrogenase							Inf
TRINITY_DN67991_c0_g1_i1_29	bfu:BC1G_07409	K00026	MDH2	malate dehydrogenase						0	4.12559
TRINITY_DN7482_c0_g1_i2_18	gra:105766386	K00026	MDH2	malate dehydrogenase	0.884534	0.704169	1.45127	3.23993	1.1581	0.0916316	0.728103
TRINITY_DN13866_c0_g2_i2_20	cit:102625983	K01738	cysK	cysteine synthase A	1.60648	1.12798	0.750318	0.973209	1.11009	6.3742	4.31272
TRINITY_DN14995_c0_g1_i1_22	tcc:TCM_037693	K00640	cysE	serine O-acetyltransferase	1.19601	0.789383	1.1083	1.16077	1.29015	1.21093	0.365565
TRINITY_DN43427_c0_g1_i1_21	pte:PTT_10051	K01738	cysK	cysteine synthase A				0		0.825895	2.53656
TRINITY_DN58665_c0_g1_i1_29	vvi:100246391	K00640	cysE	serine O-acetyltransferase	1.76289	3.01234	1.04619	4.34146	0.427624	0.323783	2.87389
TRINITY_DN22582_c0_g1_i2_22	egr:104415474	K01738	cysK	cysteine synthase A	3.43693	0.840679	1.25678	0.919107	1.64361	1.37743	2.39876
TRINITY_DN31985_c0_g1_i1_4	sce:YLR303W	K17069	MET17	O-acetylhomoserine/O-acetylserine sulfhydrylase		Inf	0.27987	0	0	0
TRINITY_DN10571_c0_g1_i1_21	bor:COCMIDRAFT_105818	K08963	mtnA	methylthioribose-1-phosphate isomerase	0			0		1.42133	2.49122
TRINITY_DN11775_c0_g1_i3_5	sly:544052	K05933	E1.14.17.4	aminocyclopropanecarboxylate oxidase	1.7568	1.10721	1.15532	0.452885	1.0149	1.41576	1.39416
TRINITY_DN14497_c0_g1_i1_3	spen:107008065	K01244	MTN	5'-methylthioadenosine nucleosidase	4.48111	0.445826	0.524484	0.615127	0.326245	0.74946	0.536184
TRINITY_DN19093_c0_g1_i15_13	vvi:100249359	K00558	DNMT1, dcm	DNA (cytosine-5)-methyltransferase 1	0	0.796302	0.150405	1.97499	1.53137	0	Inf
TRINITY_DN2086_c0_g1_i1_5	ssl:SS1G_02233	K00772	mtaP, MTAP	5'-methylthioadenosine phosphorylase			4.80574	0.785569	0.230446	0
TRINITY_DN20903_c1_g1_i15_20	pxb:103966689	K00558	DNMT1, dcm	DNA (cytosine-5)-methyltransferase 1	1.16785	2.99332	1.18662	0.534595	1.56518	0.610508	2.63808
TRINITY_DN22754_c0_g1_i18_8	sind:105160225	K00558	DNMT1, dcm	DNA (cytosine-5)-methyltransferase 1	0.713368	0.85251	1.27504	0.833431	1.08305	4.10748	0.851522
TRINITY_DN22958_c0_g1_i8_15	vvi:100249359	K00558	DNMT1, dcm	DNA (cytosine-5)-methyltransferase 1	3.65709	1.15569	1.08831	0.65828	0.579698	1.14225	Inf
TRINITY_DN23016_c0_g1_i7_10	vvi:100257258	K16054	DEP1	methylthioribulose 1-phosphate dehydratase / enolase-phosphatase E1	0.231304	0.888445	0.757624	1.08655	0.985427	0.948456	1.03436
TRINITY_DN2315_c0_g1_i1_7	bor:COCMIDRAFT_26316	K00641	metX	homoserine O-acetyltransferase							0.0581384
TRINITY_DN23529_c1_g1_i4_22	pxb:103966689	K00558	DNMT1, dcm	DNA (cytosine-5)-methyltransferase 1	1.09434	1.88605	0.910819	0.853614	1.15613	0.212706	0.972141
TRINITY_DN23561_c0_g1_i8_28	pxb:103966689	K00558	DNMT1, dcm	DNA (cytosine-5)-methyltransferase 1	2.05102	13.6446	Inf	2.67258	2.03255	0.655237	2.86273
TRINITY_DN23988_c0_g1_i1_21	bor:COCMIDRAFT_33702	K08968	E1.8.4.14	L-methionine (R)-S-oxide reductase						1.2344	5.35616
TRINITY_DN24630_c0_g1_i1_4	sce:YER043C	K01251	E3.3.1.1, ahcY	adenosylhomocysteinase	Inf	Inf		0	0	0
TRINITY_DN27234_c0_g1_i1_4	sce:YER043C	K01251	E3.3.1.1, ahcY	adenosylhomocysteinase		0	0	0	0	0
TRINITY_DN29296_c0_g1_i1_5	mtm:MYCTH_2300475	K08968	E1.8.4.14	L-methionine (R)-S-oxide reductase			0		0	0
TRINITY_DN30661_c0_g1_i1_5	bfu:BC1G_00847	K08967	mtnD, mtnZ, ADI1	1,2-dihydroxy-3-keto-5-methylthiopentene dioxygenase	Inf	6.91075	3.29549	0.987486	0.299815	0.457455	3.76333
TRINITY_DN30860_c0_g1_i1_12	rcu:8275420	K00547	mmuM, BHMT2	homocysteine S-methyltransferase	2.19139	0.412558	0.371401	13.5236	Inf	4.22163	Inf
TRINITY_DN40765_c0_g1_i1_21	bsc:COCSADRAFT_38056	K08964	mtnB	methylthioribulose-1-phosphate dehydratase				0		0.424092	2.03557
TRINITY_DN45153_c0_g1_i1_29	sind:105171316	K00547	mmuM, BHMT2	homocysteine S-methyltransferase	3.59959	1.2149	0.960547	1.32022	1.30602	0.902306	0.513177
TRINITY_DN50684_c0_g1_i1_29	bsc:COCSADRAFT_41819	K00641	metX	homoserine O-acetyltransferase						0	0.208348
TRINITY_DN63156_c0_g1_i1_29	mbe:MBM_01018	K09880	mtnC, ENOPH1	enolase-phosphatase E1		1.82523	0.797852	2.39424	0.188813	0.387744	1.58552
TRINITY_DN64727_c0_g1_i1_29	vvi:100261943	K01762	ACS	1-aminocyclopropane-1-carboxylate synthase	0.317091	4.16126	1.22856	25.829	0.58751	0.654299	0.941499
TRINITY_DN6989_c0_g1_i4_9	vvi:100232928	K05933	E1.14.17.4	aminocyclopropanecarboxylate oxidase	0.0225903	0.922038	0.544053	1.02885	1.16181	0.233629	Inf
TRINITY_DN8127_c0_g1_i1_7	bsc:COCSADRAFT_41819	K00641	metX	homoserine O-acetyltransferase							0
TRINITY_DN12243_c0_g1_i1_14	sly:544052	K05933	E1.14.17.4	aminocyclopropanecarboxylate oxidase	0.0344482	1.45172	3.04969	0.998128	0.517027	0.29212	0.983309
TRINITY_DN21814_c0_g3_i2_24	pxb:103966689	K00558	DNMT1, dcm	DNA (cytosine-5)-methyltransferase 1	0.427635	12.4824	1.06603	0.487569	0.881403	0.497795	1.70482
TRINITY_DN22581_c0_g1_i1_22	aly:ARALYDRAFT_915516	K01251	E3.3.1.1, ahcY	adenosylhomocysteinase	0.783903	0.759983	0.668649	0.713704	0.679324	0.441548	0.414448
TRINITY_DN23552_c0_g2_i1_26	rcu:8265316	K16054	DEP1	methylthioribulose 1-phosphate dehydratase / enolase-phosphatase E1	0.285851	0.951926	0.249127	2.79642	0.79521	0.276571	Inf
TRINITY_DN4524_c0_g1_i1_29	mbe:MBM_08574	K01251	E3.3.1.1, ahcY	adenosylhomocysteinase	12.8734	1.17412	0.899374	0.651373	0.283177	0.492485	0.364841
TRINITY_DN53505_c0_g1_i6_29	pxb:103966689	K00558	DNMT1, dcm	DNA (cytosine-5)-methyltransferase 1	2.77657	0.934626	2.00002	3.60369	0.970568	0.483659	1.84491
TRINITY_DN37089_c0_g1_i1_29	vvi:100263876	K01762	ACS	1-aminocyclopropane-1-carboxylate synthase	0.319207	1.28619	1.72458	1.13713	1.18187	0.225311	2.1098
TRINITY_DN29267_c0_g1_i1_5	maj:MAA_05600	K11204	GCLC	glutamatecysteine ligase catalytic subunit	Inf	0		Inf	0.035759		Inf
TRINITY_DN14381_c0_g1_i2_18	nnu:104597224	K00827	AGXT2	alanine-glyoxylate transaminase / (R)-3-amino-2-methylpropionate-pyruvate transaminase	0.0181139	0.638557	0.952033	1.33616	1.17673	2.64572	1.1746
TRINITY_DN14793_c0_g1_i3_13	nnu:104605885	K00827	AGXT2	alanine-glyoxylate transaminase / (R)-3-amino-2-methylpropionate-pyruvate transaminase	0.0338973	0.587688	1.37889	1.74397	1.08732	1.68478	0.747489
TRINITY_DN18569_c0_g1_i1_15	nnu:104605885	K00827	AGXT2	alanine-glyoxylate transaminase / (R)-3-amino-2-methylpropionate-pyruvate transaminase	0.219044	0.777604	1.02703	1.06031	1.22049	1.23963	0.943314
TRINITY_DN15830_c0_g1_i1_29	mbe:MBM_09114	K01697	E4.2.1.22, CBS	cystathionine beta-synthase		0	0.986674	1.13266	0	0
TRINITY_DN23964_c0_g1_i1_27	ssl:SS1G_08916	K01697	E4.2.1.22, CBS	cystathionine beta-synthase			3.17259		0.0307644	0.471564
TRINITY_DN60628_c0_g1_i1_29	mbe:MBM_02250	K01758	CTH	cystathionine gamma-lyase	Inf	0	1.0731	0.66418	0.0443464	0.412182	Inf
TRINITY_DN22076_c0_g1_i1_21	bze:COCCADRAFT_1882	K00003	E1.1.1.3	homoserine dehydrogenase					0	3.39949	0.414078
TRINITY_DN24546_c0_g1_i1_29	ssl:SS1G_14424	K00003	E1.1.1.3	homoserine dehydrogenase		1.49168	1.85043	0.387598	0.104076	0.977472	0.639501
TRINITY_DN25383_c0_g1_i1_7	ela:UCREL1_2994	K00003	E1.1.1.3	homoserine dehydrogenase							0.0305473
TRINITY_DN38250_c0_g1_i1_7	bze:COCCADRAFT_1882	K00003	E1.1.1.3	homoserine dehydrogenase						0	0.0964431
TRINITY_DN14603_c0_g1_i5_18	mdm:103425227	K12524	thrA	bifunctional aspartokinase / homoserine dehydrogenase 1	0.762661	2.92821	0.879196	1.02019	0.340578	1.06001	6.93291
TRINITY_DN46645_c0_g1_i2_7	bze:COCCADRAFT_32296	K17989	SDS, SDH, CHA1	L-serine/L-threonine ammonia-lyase						0.871133	0.276387
TRINITY_DN20570_c2_g1_i5_15	vvi:100260089	K00928	lysC	aspartate kinase	1.11429	1.47919	0.777604	2.10762	1.51812	0.690338	1.94224
TRINITY_DN21813_c0_g1_i5_26	vvi:100260089	K00928	lysC	aspartate kinase	0.519076	1.33226	0.866601	1.30325	1.94137	0.098887	3.69841
TRINITY_DN20570_c2_g2_i1_15	gmx:547546	K00928	lysC	aspartate kinase	2.72937	0.995552	4.22697	0.732596	2.19955	0.0510092	7.04619
TRINITY_DN23900_c0_g1_i40_16	vvi:100260089	K00928	lysC	aspartate kinase	1.70063	1.56353	1.00493	1.06036	0.991655	0.460781	2.23912
TRINITY_DN14699_c0_g1_i1_7	bor:COCMIDRAFT_95997	K00016	LDH, ldh	L-lactate dehydrogenase			Inf	0	0	1.04318	6.09211
TRINITY_DN9972_c0_g1_i1_17	rcu:8276935	K00016	LDH, ldh	L-lactate dehydrogenase	1.1446	0.93234	0.800312	1.11914	0.610307	0.390347	0.718917
TRINITY_DN42651_c0_g1_i1_7	pte:PTT_11720	K01011	TST, MPST, sseA	thiosulfate/3-mercaptopyruvate sulfurtransferase							0.436094
TRINITY_DN27191_c0_g1_i1_26	mbe:MBM_04259	K00456	CDO1	cysteine dioxygenase	0	Inf	Inf	0.218693	0.0697757
TRINITY_DN38033_c0_g1_i1_7	pte:PTT_13022	K00456	CDO1	cysteine dioxygenase							0.416664
TRINITY_DN23942_c0_g1_i2_14	rcu:8265235	K00826	E2.6.1.42, ilvE	branched-chain amino acid aminotransferase	0.0385733	2.52218	5.43433	1.21538	0.950596	1.03043	0.617052
TRINITY_DN24137_c1_g2_i10_10	cit:102614611	K00826	E2.6.1.42, ilvE	branched-chain amino acid aminotransferase	0.0479043	0.966339	0.881857	1.43734	1.06745	1.01004	0.600862
TRINITY_DN48338_c0_g1_i3_7	bsc:COCSADRAFT_247825	K00826	E2.6.1.42, ilvE	branched-chain amino acid aminotransferase				0	Inf		0.345864
TRINITY_DN6645_c0_g1_i1_5	nhe:NECHADRAFT_66745	K00826	E2.6.1.42, ilvE	branched-chain amino acid aminotransferase	Inf	Inf	0.260746	0.911871	0.219672	2.7196	Inf
TRINITY_DN23321_c3_g1_i21_12	rcu:8265235	K00826	E2.6.1.42, ilvE	branched-chain amino acid aminotransferase	0	0.0355774	0.248224	1.70493	0.432625	0.690706	0.0311646
TRINITY_DN23985_c0_g1_i15_26	sot:102577847	K00826	E2.6.1.42, ilvE	branched-chain amino acid aminotransferase	0.530864	2.61347	1.41575	1.4069	2.17492	0.661151	0.753952
TRINITY_DN18230_c0_g1_i2_6	sot:102577847	K00826	E2.6.1.42, ilvE	branched-chain amino acid aminotransferase	0.728587	3.00156	2.10319	1.61381	2.93279	0.922547	1.16912
11. Chloroalkane and chloroalkene degradation
TRINITY_DN11230_c0_g1_i2_16	vvi:100248915	K00128	E1.2.1.3	aldehyde dehydrogenase (NAD+)	4.60774	0.706751	1.84335	5.88512	2.33397	0.209027	13.0116
TRINITY_DN17765_c0_g1_i4_5	vvi:100247106	K00128	E1.2.1.3	aldehyde dehydrogenase (NAD+)	3.07642	1.8147	1.24053	1.4459	1.16658	1.26052	1.25869
TRINITY_DN18341_c0_g1_i1_22	cit:102615535	K00128	E1.2.1.3	aldehyde dehydrogenase (NAD+)	1.08757	2.20135	1.72768	0.479522	0.34063	2.14191	0.53187
TRINITY_DN19441_c0_g1_i3_11	vvi:100266331	K00128	E1.2.1.3	aldehyde dehydrogenase (NAD+)	0.314886	0.948041	1.07204	0.91228	1.42784	1.40626	1.67294
TRINITY_DN21237_c8_g1_i8_4	vvi:100266331	K00128	E1.2.1.3	aldehyde dehydrogenase (NAD+)	1.05061	1.24932	1.27117	0.938031	1.08995	2.22794	0.970472
TRINITY_DN39069_c0_g1_i1_29	adl:AURDEDRAFT_112300	K00128	E1.2.1.3	aldehyde dehydrogenase (NAD+)							0
TRINITY_DN42736_c0_g1_i3_29	vvi:100247106	K00128	E1.2.1.3	aldehyde dehydrogenase (NAD+)	2.03299	2.2931	1.27552	1.26036	1.35128	1.15198	1.33716
TRINITY_DN47692_c0_g1_i6_7	bze:COCCADRAFT_7575	K00128	E1.2.1.3	aldehyde dehydrogenase (NAD+)		Inf		0	0	0.504693	0.256246
TRINITY_DN49530_c0_g1_i8_7	pte:PTT_13760	K00128	E1.2.1.3	aldehyde dehydrogenase (NAD+)			0	0		0	0.150753
TRINITY_DN52334_c0_g2_i2_29	bcom:BAUCODRAFT_311185	K00128	E1.2.1.3	aldehyde dehydrogenase (NAD+)				0		0.840563	0.45006
TRINITY_DN55869_c0_g1_i1_21	bor:COCMIDRAFT_7394	K00128	E1.2.1.3	aldehyde dehydrogenase (NAD+)							Inf
TRINITY_DN15162_c0_g2_i1_3	vvi:100266331	K00128	E1.2.1.3	aldehyde dehydrogenase (NAD+)	1.61022	0.190501	0.875274	0.832527	4.918	1.84662	Inf
TRINITY_DN18170_c0_g1_i6_4	vvi:100247106	K00128	E1.2.1.3	aldehyde dehydrogenase (NAD+)	3.16316	5.1143	1.36288	1.10102	1.13708	1.21889	1.73724
TRINITY_DN20772_c1_g1_i10_15	vvi:100247106	K00128	E1.2.1.3	aldehyde dehydrogenase (NAD+)	1.60515	7.46884	1.22649	1.49655	0.577201	4.40177	0
TRINITY_DN23096_c0_g1_i3_26	gra:105765714	K00128	E1.2.1.3	aldehyde dehydrogenase (NAD+)	2.26329	2.33227	3.42984	2.82716	1.21739	0.959034	1.29119
TRINITY_DN21279_c1_g1_i1_15	gra:105765714	K00128	E1.2.1.3	aldehyde dehydrogenase (NAD+)	1.72899	2.32302	2.98231	2.15424	1.75634	0.925391	1.2302
TRINITY_DN24926_c0_g1_i1_7	npa:UCRNP2_1905	K01560	E3.8.1.2	2-haloacid dehalogenase							0
TRINITY_DN50589_c0_g1_i1_29	bor:COCMIDRAFT_21402	K01560	E3.8.1.2	2-haloacid dehalogenase							0.136869
TRINITY_DN69778_c0_g1_i1_29	pcs:Pc20g14890	K01560	E3.8.1.2	2-haloacid dehalogenase							0.0226844
TRINITY_DN26118_c0_g1_i1_7	bor:COCMIDRAFT_28308	K13953	adhP	alcohol dehydrogenase, propanol-preferring							0.140205
TRINITY_DN28305_c0_g1_i1_7	bze:COCCADRAFT_89930	K13953	adhP	alcohol dehydrogenase, propanol-preferring					0		0.0789299
TRINITY_DN29100_c0_g1_i1_21	bsc:COCSADRAFT_91429	K13953	adhP	alcohol dehydrogenase, propanol-preferring					0	Inf	0.21105
TRINITY_DN32789_c0_g1_i1_7	bor:COCMIDRAFT_28308	K13953	adhP	alcohol dehydrogenase, propanol-preferring						0	0.0556468
TRINITY_DN34482_c0_g1_i1_21	pte:PTT_17745	K13953	adhP	alcohol dehydrogenase, propanol-preferring	Inf		1.048	0	0	0.371428	2.87608
TRINITY_DN34723_c0_g1_i1_7	bor:COCMIDRAFT_28308	K13953	adhP	alcohol dehydrogenase, propanol-preferring							0.145574
TRINITY_DN41478_c0_g2_i1_7	pfj:MYCFIDRAFT_86926	K13953	adhP	alcohol dehydrogenase, propanol-preferring							0.113399
TRINITY_DN43510_c0_g1_i1_21	pte:PTT_17745	K13953	adhP	alcohol dehydrogenase, propanol-preferring							14.3513
TRINITY_DN47912_c0_g1_i8_7	pte:PTT_05272	K13953	adhP	alcohol dehydrogenase, propanol-preferring		Inf			0	Inf	0.160337
TRINITY_DN51477_c0_g1_i1_29	pno:SNOG_13842	K13953	adhP	alcohol dehydrogenase, propanol-preferring			0	1.99189	0	0	0.409963
TRINITY_DN54993_c0_g1_i1_21	nhe:NECHADRAFT_97092	K13953	adhP	alcohol dehydrogenase, propanol-preferring				Inf			0.47338
TRINITY_DN20772_c0_g1_i1_16	sind:105156063	K00001	E1.1.1.1, adh	alcohol dehydrogenase	3.10881	3.30864	2.97309	3.46476	1.73019	0.728441	2.09877
TRINITY_DN22818_c0_g1_i5_26	sind:105156063	K00001	E1.1.1.1, adh	alcohol dehydrogenase	2.52467	2.52985	1.45992	3.94947	4.14771	0.483742	3.14803
TRINITY_DN10298_c0_g1_i2_14	sind:105160197	K00121	frmA, ADH5, adhC	S-(hydroxymethyl)glutathione dehydrogenase / alcohol dehydrogenase	0			Inf
TRINITY_DN15359_c0_g1_i4_25	jcu:105635262	K00121	frmA, ADH5, adhC	S-(hydroxymethyl)glutathione dehydrogenase / alcohol dehydrogenase	0.0321049	0.911771	0.88849	1.01183	1.33637	1.56214	17.3761
TRINITY_DN17847_c0_g1_i2_8	sind:105164765	K00121	frmA, ADH5, adhC	S-(hydroxymethyl)glutathione dehydrogenase / alcohol dehydrogenase	1.02837	0.991576	0.878562	0.829353	1.90256	0.328994	0.866896
TRINITY_DN19026_c0_g1_i3_17	jcu:105635262	K00121	frmA, ADH5, adhC	S-(hydroxymethyl)glutathione dehydrogenase / alcohol dehydrogenase	0.111531	0.842674	1.13015	1.1275	1.52354	1.29426	1.41116
TRINITY_DN19255_c0_g1_i1_1	sind:105160197	K00121	frmA, ADH5, adhC	S-(hydroxymethyl)glutathione dehydrogenase / alcohol dehydrogenase	3.78287	0.848818	2.20537	0.639174	1.28929	0.570345	0.267239
TRINITY_DN21024_c0_g1_i7_22	sind:105160197	K00121	frmA, ADH5, adhC	S-(hydroxymethyl)glutathione dehydrogenase / alcohol dehydrogenase	1.55666	2.56574	1.16975	1.06208	0.951154	1.03031	Inf
TRINITY_DN21344_c2_g2_i23_18	egr:104448899	K00121	frmA, ADH5, adhC	S-(hydroxymethyl)glutathione dehydrogenase / alcohol dehydrogenase	4.18486	1.42051	1.19862	1.15039	1.3655	1.90957	1.74139
TRINITY_DN22836_c0_g2_i2_9	vvi:100264420	K00121	frmA, ADH5, adhC	S-(hydroxymethyl)glutathione dehydrogenase / alcohol dehydrogenase	1.4486	0.976542	1.4492	2.12066	0.807655	1.04832	0.937208
TRINITY_DN23153_c0_g1_i3_15	vvi:100264420	K00121	frmA, ADH5, adhC	S-(hydroxymethyl)glutathione dehydrogenase / alcohol dehydrogenase	2.78268	2.00173	1.0128	1.40258	1.37637	1.07261	0.960381
TRINITY_DN23153_c0_g2_i1_15	nnu:104604352	K00121	frmA, ADH5, adhC	S-(hydroxymethyl)glutathione dehydrogenase / alcohol dehydrogenase	2.53004	3.47712	1.02819	1.63239	1.49628	1.22861	2.72245
TRINITY_DN47152_c0_g2_i5_7	pte:PTT_05481	K00121	frmA, ADH5, adhC	S-(hydroxymethyl)glutathione dehydrogenase / alcohol dehydrogenase	0.733583		0	0.335223	0	0.826302	0.33908
TRINITY_DN49672_c0_g3_i1_7	bor:COCMIDRAFT_100745	K00121	frmA, ADH5, adhC	S-(hydroxymethyl)glutathione dehydrogenase / alcohol dehydrogenase	Inf	Inf	0.524001	0	0.817031	1.44662	0.431938
TRINITY_DN65251_c0_g1_i1_29	pbn:PADG_03276	K00121	frmA, ADH5, adhC	S-(hydroxymethyl)glutathione dehydrogenase / alcohol dehydrogenase			Inf	1.96832	0.0565864	0.872974
TRINITY_DN18833_c0_g1_i12_20	vvi:100264420	K00121	frmA, ADH5, adhC	S-(hydroxymethyl)glutathione dehydrogenase / alcohol dehydrogenase	0.146123	2.91278	0.884143	1.03442	1.13984	2.33818	1.10403
TRINITY_DN22799_c2_g1_i9_3	egr:104448899	K00121	frmA, ADH5, adhC	S-(hydroxymethyl)glutathione dehydrogenase / alcohol dehydrogenase	0.063888	1.30102	0.827765	1.10867	1.1811	2.61643	1.69581
TRINITY_DN21753_c0_g5_i2_17	gra:105798571	K00121	frmA, ADH5, adhC	S-(hydroxymethyl)glutathione dehydrogenase / alcohol dehydrogenase	15.0882	6.13043	2.51831	10.974	1.17117	7.8148	Inf
TRINITY_DN25369_c1_g4_i1_10	gra:105798571	K00121	frmA, ADH5, adhC	S-(hydroxymethyl)glutathione dehydrogenase / alcohol dehydrogenase	4.5249	4.48142	2.27072	12.5926	1.57152	27.2116	0.48607
12. Steroid biosynthesis
TRINITY_DN18466_c0_g1_i1_18	sind:105159874	K14674	TGL4	TAG lipase / steryl ester hydrolase / phospholipase A2 / LPA acyltransferase	0.937097	2.10246	0.988818	1.07498	0.930144	1.06185	1.27792
TRINITY_DN18771_c0_g1_i4_25	mdm:103443090	K00511	SQLE, ERG1	squalene monooxygenase	0.228341	0.741117	1.03834	1.00276	0.882761	1.14311	1.06217
TRINITY_DN20704_c0_g1_i13_22	gmx:100804406	K00511	SQLE, ERG1	squalene monooxygenase	3.42712	7.12939	Inf		5.08323	3.48663
TRINITY_DN20819_c0_g1_i5_8	pper:PRUPE_ppa003991mg	K00511	SQLE, ERG1	squalene monooxygenase	1.64355	1.23388	1.456	1.28226	1.1252	0.236023	1.27017
TRINITY_DN21220_c0_g1_i9_26	gra:105772828	K00511	SQLE, ERG1	squalene monooxygenase	0.200697	0.815921	1.01819	1.004	0.992725	1.30035	0.887355
TRINITY_DN22217_c0_g1_i2_26	pper:PRUPE_ppa003991mg	K00511	SQLE, ERG1	squalene monooxygenase	1.34398	1.02825	1.70426	1.33729	2.1622	0.359663	1.86867
TRINITY_DN23051_c0_g3_i1_26	pop:POPTR_0004s16830g	K00801	FDFT1	farnesyl-diphosphate farnesyltransferase	0.124211	6.45558	2.15706	1.22823	0.869915	0.704641	Inf
TRINITY_DN23835_c1_g1_i3_12	tcc:TCM_034641	K00511	SQLE, ERG1	squalene monooxygenase	0.0789755	4.59872	1.03293	1.48334	1.35955	0.436051	2.11765
TRINITY_DN23919_c1_g5_i2_12	sind:105172646	K00511	SQLE, ERG1	squalene monooxygenase	0.0945034	0.912484	0.990755	1.13573	1.19675	1.24421	0.784698
TRINITY_DN23945_c2_g6_i1_12	vvi:100254037	K00511	SQLE, ERG1	squalene monooxygenase	0.0374474	1.02603	0.92847	0.626387	0.258023	0.908049
TRINITY_DN24075_c0_g3_i14_22	vvi:100265235	K00511	SQLE, ERG1	squalene monooxygenase	3.35926	10.9697	0.227346	Inf	0.558981	0.672643
TRINITY_DN24347_c0_g1_i1_27	mbe:MBM_00629	K00511	SQLE, ERG1	squalene monooxygenase	Inf	2.98335	1.32548	0.66061	0.153988	0.776128	Inf
TRINITY_DN25613_c1_g2_i1_10	vvi:100265235	K00511	SQLE, ERG1	squalene monooxygenase	0.189931	0.754387	0.954582	0.979327	1.01143	1.41066	0.876922
TRINITY_DN48289_c0_g1_i3_7	bze:COCCADRAFT_7296	K00511	SQLE, ERG1	squalene monooxygenase	Inf			0	0	0.411592	0.348718
TRINITY_DN59492_c0_g1_i1_29	ssl:SS1G_02527	K00801	FDFT1	farnesyl-diphosphate farnesyltransferase		Inf	2.11703	0.15555	0.147433	0	0
TRINITY_DN20607_c3_g4_i3_25	sind:105169693	K00801	FDFT1	farnesyl-diphosphate farnesyltransferase	1.31733	3.59998	0.973001	1.07374	1.09236	0.875516	2.99204
TRINITY_DN20977_c0_g1_i4_15	pper:PRUPE_ppa003991mg	K00511	SQLE, ERG1	squalene monooxygenase	3.68469	1.38498	0.7495	1.32054	1.28903	1.54583	17.9014
TRINITY_DN21406_c0_g1_i9_15	pvu:PHAVU_002G216900g	K00511	SQLE, ERG1	squalene monooxygenase	4.15044	13.9568	Inf	1.07594	0.693656	0.118409	0.200229
TRINITY_DN21585_c0_g1_i3_23	vvi:100265235	K00511	SQLE, ERG1	squalene monooxygenase	3.01887	5.15676	0.415023	0.906034	0.781404	1.46118	0.790419
TRINITY_DN24075_c0_g1_i1_22	thj:104807642	K00511	SQLE, ERG1	squalene monooxygenase	2.52044	7.00619	0	0.433082	4.10436	1.95386	3.35955
TRINITY_DN27366_c1_g1_i7_11	vvi:100265235	K00511	SQLE, ERG1	squalene monooxygenase	3.22257	5.66677	1.26683	0.631198	0.973273	1.36049	0.721724
TRINITY_DN23210_c0_g1_i4_1	gra:105772828	K00511	SQLE, ERG1	squalene monooxygenase	3.44428	4.25099	0.05313	0.800863	1.28708	0.730005	1.25164
TRINITY_DN23857_c2_g2_i4_16	vvi:100265235	K00511	SQLE, ERG1	squalene monooxygenase	3.95938	4.26866	0.232173	0.975397	1.19105	0.731262	1.21838
TRINITY_DN27117_c0_g1_i1_4	sce:YGR175C	K00511	SQLE, ERG1	squalene monooxygenase	3.42247	0	0	0	0	0
TRINITY_DN27366_c1_g2_i5_11	gmx:100804406	K00511	SQLE, ERG1	squalene monooxygenase	3.74146	4.02651	0.0118498	1.62841	2.27231	0.383583	1.00526
TRINITY_DN17865_c0_g1_i6_5	vvi:100232983	K12640	CYP85A2, BR6OX2	brassinosteroid-6-oxidase 2	0.812818	0.976821	1.42006	0.763392	0.707435	2.21198	0.989104
TRINITY_DN19745_c2_g1_i7_12	jcu:105646746	K12640	CYP85A2, BR6OX2	brassinosteroid-6-oxidase 2	0.159647	0.93894	0.908271	1.33366	0.733229	0.959184	1.04286
TRINITY_DN21563_c0_g1_i1_3	fve:101302700	K12637	CYP90C1, ROT3	3-epi-6-deoxocathasterone 23-monooxygenase	0.265794	0.995272	1.11381	0.895008	1.21784	1.51718	1.24286
TRINITY_DN25345_c0_g1_i1_22	cit:102622879	K15639	CYP734A1, BAS1	PHYB activation tagged suppressor 1	0.968287	1.81453	4.60263	0.30408	0
TRINITY_DN30171_c0_g1_i1_5	pper:PRUPE_ppa024360mg	K12638	CYP90D1	3-epi-6-deoxocathasterone 23-monooxygenase	0.0971714	2.52745	0.835775	0.7338	0.617592	0.0872158
TRINITY_DN5665_c0_g1_i1_9	pper:PRUPE_ppa004328mg	K15639	CYP734A1, BAS1	PHYB activation tagged suppressor 1	0.122202	0.993514	1.14341	0.693789	0.596153	0.748896	0.656743
TRINITY_DN15938_c0_g1_i2_23	pop:POPTR_0001s20720g	K12638	CYP90D1	3-epi-6-deoxocathasterone 23-monooxygenase	0.131046	0.551574	1.1612	0.531732	1.16587	0.340153	0.935489
TRINITY_DN23165_c0_g1_i9_10	vvi:100232983	K12640	CYP85A2, BR6OX2	brassinosteroid-6-oxidase 2	0.00232776	0.127356	0.721401	Inf	5.75218	4.56815	0
TRINITY_DN17188_c0_g1_i5_17	jcu:105646746	K12640	CYP85A2, BR6OX2	brassinosteroid-6-oxidase 2	0.352821	0.321165	1.33839	2.66695	2.80184	0.331527	0.540877
TRINITY_DN5275_c0_g1_i1_16	cit:102607692	K01052	LIPA	lysosomal acid lipase/cholesteryl ester hydrolase	66.7718	2.67515	0			Inf
TRINITY_DN11586_c0_g1_i1_7	ang:ANI_1_1230064	K00223	ERG4	Delta24(24(1))-sterol reductase							0
TRINITY_DN13435_c0_g1_i1_25	vvi:100245662	K07748	E1.1.1.170, NSDHL, ERG26	sterol-4alpha-carboxylate 3-dehydrogenase (decarboxylating)	2.05387	0.697175	0.713807	0.451853	0.390977	1.46404	0.401211
TRINITY_DN14834_c0_g1_i1_7	ztr:MYCGRDRAFT_98820	K00559	E2.1.1.41, SMT1, ERG6	sterol 24-C-methyltransferase						0	0.013954
TRINITY_DN15293_c0_g1_i1_5	vvi:100263963	K01824	EBP	cholestenol Delta-isomerase	2.36103	1.48408	1.05093	0.958257	1.04894	0.784499	2.50317
TRINITY_DN16224_c0_g1_i3_13	vvi:100263963	K01824	EBP	cholestenol Delta-isomerase	0	2.3705	12.6484	1.47282	0.352263	1.30119
TRINITY_DN16451_c0_g1_i2_4	sly:101256156	K00227	SC5DL, ERG3	Delta7-sterol 5-desaturase	4.76234	0.780771	0.968199	0.924187	1.27781	1.0294	0.213856
TRINITY_DN17042_c0_g2_i1_10	sind:105170642	K14424	SMO2	methylsterol monooxygenase 2	1.00504	0.856392	1.09493	1.04101	0.800108	0.86845	0.101987
TRINITY_DN17320_c0_g2_i1_21	psq:PUNSTDRAFT_76406	K07750	E1.14.13.72, SC4MOL, ERG25	methylsterol monooxygenase							Inf
TRINITY_DN19019_c0_g1_i4_3	spen:107003251	K14423	SMO1	methylsterol monooxygenase 1	5.39684	0.906196	0.651645	0.966993	0.347211	0	0.850218
TRINITY_DN19726_c0_g1_i1_5	mbe:MBM_07594	K00559	E2.1.1.41, SMT1, ERG6	sterol 24-C-methyltransferase	Inf	3.02778	2.94257	0.532648	0.311033	0.742953	0.392988
TRINITY_DN20255_c0_g1_i4_8	fve:101293342	K00559	E2.1.1.41, SMT1, ERG6	sterol 24-C-methyltransferase	0.343825	0.707244	0.556551	0.79395	1.27032	0.64378	0.828125
TRINITY_DN21043_c0_g3_i1_26	pper:PRUPE_ppa009301mg	K14424	SMO2	methylsterol monooxygenase 2	1.77021	1.47802	1.88704	0.914121	0.881242	0.218954	Inf
TRINITY_DN21357_c0_g2_i2_10	vvi:100255505	K09832	CYP710A	sterol 22-desaturase	0.100045	1.2529	0.694812	0.736634	0.822883	1.12935	0.768177
TRINITY_DN22926_c0_g2_i7_5	egr:104422462	K14424	SMO2	methylsterol monooxygenase 2	0.836541	1.06373	0.903171	1.72701	1.04593	0.148739	Inf
TRINITY_DN23087_c1_g2_i3_28	vvi:100241546	K01853	E5.4.99.8	cycloartenol synthase	6.73935	0.887244	0.809522	1.82024	3.112	0.967006
TRINITY_DN23213_c0_g1_i1_5	pcs:Pc12g04600	K00227	SC5DL, ERG3	Delta7-sterol 5-desaturase		0.714025	2.66447	1.43324	0.142252	0.139776	5.75113
TRINITY_DN23336_c1_g1_i9_12	pxb:103952204	K01853	E5.4.99.8	cycloartenol synthase	1.76638	2.04085	1.15568	1.19501	0.861499	0.919238	1.69244
TRINITY_DN23336_c1_g4_i2_12	gmx:548054	K01853	E5.4.99.8	cycloartenol synthase	4.68122	3.00617	0.402935	0.314658	0.893627	1.17695	17.6327
TRINITY_DN24014_c2_g1_i4_9	fve:101293342	K00559	E2.1.1.41, SMT1, ERG6	sterol 24-C-methyltransferase	0.258454	0.737526	0.509017	0.786168	1.39383	0.51147
TRINITY_DN24129_c0_g2_i1_22	fve:101308521	K01853	E5.4.99.8	cycloartenol synthase	0.753795	1.50117	2.12838	3.2304
TRINITY_DN24160_c0_g1_i1_4	sce:YMR015C	K09831	ERG5, CYP61A	sterol 22-desaturase			0	0	0	0.352839
TRINITY_DN24304_c0_g1_i1_5	sce:YLR056W	K00227	SC5DL, ERG3	Delta7-sterol 5-desaturase	Inf		0.343049	0	0	0.164691
TRINITY_DN29062_c0_g1_i1_5	sce:YMR015C	K09831	ERG5, CYP61A	sterol 22-desaturase		0	0	0.0702264	0	0
TRINITY_DN32717_c0_g1_i1_5	sce:YML008C	K00559	E2.1.1.41, SMT1, ERG6	sterol 24-C-methyltransferase		0.922446	0.252615	0	0	0
TRINITY_DN3735_c0_g1_i1_29	mbe:MBM_00630	K07750	E1.14.13.72, SC4MOL, ERG25	methylsterol monooxygenase	Inf	3.44875	1.79782	1.03759	0.187294	0.354551	1.14414
TRINITY_DN38748_c0_g1_i1_7	ztr:MYCGRDRAFT_98820	K00559	E2.1.1.41, SMT1, ERG6	sterol 24-C-methyltransferase							0
TRINITY_DN41345_c0_g2_i3_21	pte:PTT_15444	K00227	SC5DL, ERG3	Delta7-sterol 5-desaturase	2.33048		0	0.328283	0.339772	0.121646	1.16237
TRINITY_DN43684_c0_g1_i1_7	bsc:COCSADRAFT_182796	K00227	SC5DL, ERG3	Delta7-sterol 5-desaturase			0			0	0.441885
TRINITY_DN44638_c0_g2_i1_21	bsc:COCSADRAFT_159355	K00223	ERG4	Delta24(24(1))-sterol reductase	0.297608		0		0.512961	0.120569	1.54875
TRINITY_DN47986_c0_g2_i1_29	bor:COCMIDRAFT_93916	K09831	ERG5, CYP61A	sterol 22-desaturase	0		3.15452	Inf	0.349666	0.206982	1.69534
TRINITY_DN48377_c0_g1_i3_7	pfj:MYCFIDRAFT_26731	K00222	TM7SF2, ERG24	Delta14-sterol reductase						0	0.370373
TRINITY_DN48555_c0_g1_i2_29	vvi:100241546	K01853	E5.4.99.8	cycloartenol synthase	2.51621	1.32313	1.02179	2.01858	1.93919	1.41103	1.91772
TRINITY_DN55613_c0_g1_i1_21	bor:COCMIDRAFT_9629	K07748	E1.1.1.170, NSDHL, ERG26	sterol-4alpha-carboxylate 3-dehydrogenase (decarboxylating)						0	13.5284
TRINITY_DN55897_c0_g1_i1_7	nfi:NFIA_029790	K00559	E2.1.1.41, SMT1, ERG6	sterol 24-C-methyltransferase							0
TRINITY_DN58493_c0_g1_i1_29	mbe:MBM_00113	K07748	E1.1.1.170, NSDHL, ERG26	sterol-4alpha-carboxylate 3-dehydrogenase (decarboxylating)		Inf	Inf	Inf	0	0
TRINITY_DN5859_c0_g1_i1_4	sce:YML008C	K00559	E2.1.1.41, SMT1, ERG6	sterol 24-C-methyltransferase				0	0	0
TRINITY_DN59697_c0_g1_i1_29	mbe:MBM_00042	K00223	ERG4	Delta24(24(1))-sterol reductase	Inf	1.04171	2.38289	1.44148	0.0533038	0.492169	Inf
TRINITY_DN61337_c0_g1_i1_29	ssl:SS1G_02725	K00213	DHCR7	7-dehydrocholesterol reductase	1.58771	0.866374	1.17265	0.855191	0.21501	0.694713	0.612653
TRINITY_DN9316_c0_g1_i1_21	ztr:MYCGRDRAFT_38293	K09827	ERG27	3-keto steroid reductase							Inf
TRINITY_DN9903_c0_g1_i2_19	sind:105163782	K01824	EBP	cholestenol Delta-isomerase	1.49493	1.34579	0.979372	3.32436	1.71421	0.945579	3.24363
TRINITY_DN16480_c0_g2_i1_27	bfu:BC1G_11853	K05917	CYP51	sterol 14-demethylase	Inf	1.54689	1.34232	1.02272	0.392836	0.635413	0.731833
TRINITY_DN19886_c0_g1_i4_25	sind:105170642	K14424	SMO2	methylsterol monooxygenase 2	2.82451	4.58129	1.27067	1.23832	1.52818	0	Inf
TRINITY_DN21333_c0_g1_i9_17	tcc:TCM_022431	K00222	TM7SF2, ERG24	Delta14-sterol reductase	0.440417	1.78106	0.617506	0.356932	0.166596	1.43605	40.226
TRINITY_DN23407_c0_g1_i7_9	vvi:100241546	K01853	E5.4.99.8	cycloartenol synthase	0.139409	1.34037	0.98074	2.26242	Inf	24.7969	0.574723
TRINITY_DN52259_c0_g1_i1_29	pte:PTT_11273	K00559	E2.1.1.41, SMT1, ERG6	sterol 24-C-methyltransferase	0.931915	0	0.116135	0.154627	0.406563	0.144212	0.446746
TRINITY_DN22043_c0_g1_i2_10	fve:101293342	K00559	E2.1.1.41, SMT1, ERG6	sterol 24-C-methyltransferase	0.00841701	0.288252	0.422072	0.0779606	Inf	0
TRINITY_DN25484_c0_g1_i1_4	sce:YMR015C	K09831	ERG5, CYP61A	sterol 22-desaturase			0	0.0120294	0	0.0264066
TRINITY_DN20182_c0_g1_i2_17	sind:105170642	K14424	SMO2	methylsterol monooxygenase 2	1.13714	4.26978	1.33605	0.403967	0.446386	0.0131374	Inf
TRINITY_DN25959_c0_g1_i1_5	sce:YHR007C	K05917	CYP51	sterol 14-demethylase	Inf	0	0	0	0	0.0223768
13. Steroid hormone biosynthesis
TRINITY_DN23858_c0_g1_i16_15	vvi:100266388	K07408	CYP1A1	cytochrome P450 family 1 subfamily A polypeptide 1	3.25652	4.19356	3.18928	4.4475	0
TRINITY_DN9733_c0_g1_i1_8	sind:105170377	K07408	CYP1A1	cytochrome P450 family 1 subfamily A polypeptide 1	3.66168	1.41954	0.753579	1.46341	1.00326	1.53206	0.579701
TRINITY_DN13880_c0_g1_i1_24	obr:102720576	K10251	HSD17B12, KAR, IFA38	17beta-estradiol 17-dehydrogenase / very-long-chain 3-oxoacyl-CoA reductase	3.58545	0	0			Inf
TRINITY_DN20516_c0_g1_i1_29	mbe:MBM_06633	K10251	HSD17B12, KAR, IFA38	17beta-estradiol 17-dehydrogenase / very-long-chain 3-oxoacyl-CoA reductase	Inf	1.65163	1.02443	0.593899	0.303239	0.53014	1.08397
TRINITY_DN2927_c0_g1_i1_22	pmum:103321886	K10251	HSD17B12, KAR, IFA38	17beta-estradiol 17-dehydrogenase / very-long-chain 3-oxoacyl-CoA reductase	4.29924	2.55857	0.604919	1.04118	1.00526	0.939093	0.324705
TRINITY_DN29663_c0_g1_i1_5	mbe:MBM_07877	K12343	SRD5A1	3-oxo-5-alpha-steroid 4-dehydrogenase 1					0	0.472921	0
TRINITY_DN65643_c0_g1_i1_29	pte:PTT_06858	K00545	COMT	catechol O-methyltransferase	Inf	1.02358	0.727062	0.28981	0.19369	0.235853	0.603952
14. Brassinosteroid biosynthesis
TRINITY_DN17865_c0_g1_i6_5	vvi:100232983	K12640	CYP85A2, BR6OX2	brassinosteroid-6-oxidase 2	0.812818	0.976821	1.42006	0.763392	0.707435	2.21198	0.989104
TRINITY_DN19745_c2_g1_i7_12	jcu:105646746	K12640	CYP85A2, BR6OX2	brassinosteroid-6-oxidase 2	0.159647	0.93894	0.908271	1.33366	0.733229	0.959184	1.04286
TRINITY_DN21563_c0_g1_i1_3	fve:101302700	K12637	CYP90C1, ROT3	3-epi-6-deoxocathasterone 23-monooxygenase	0.265794	0.995272	1.11381	0.895008	1.21784	1.51718	1.24286
TRINITY_DN25345_c0_g1_i1_22	cit:102622879	K15639	CYP734A1, BAS1	PHYB activation tagged suppressor 1	0.968287	1.81453	4.60263	0.30408	0
TRINITY_DN30171_c0_g1_i1_5	pper:PRUPE_ppa024360mg	K12638	CYP90D1	3-epi-6-deoxocathasterone 23-monooxygenase	0.0971714	2.52745	0.835775	0.7338	0.617592	0.0872158
TRINITY_DN5665_c0_g1_i1_9	pper:PRUPE_ppa004328mg	K15639	CYP734A1, BAS1	PHYB activation tagged suppressor 1	0.122202	0.993514	1.14341	0.693789	0.596153	0.748896	0.656743
TRINITY_DN15938_c0_g1_i2_23	pop:POPTR_0001s20720g	K12638	CYP90D1	3-epi-6-deoxocathasterone 23-monooxygenase	0.131046	0.551574	1.1612	0.531732	1.16587	0.340153	0.935489
TRINITY_DN23165_c0_g1_i9_10	vvi:100232983	K12640	CYP85A2, BR6OX2	brassinosteroid-6-oxidase 2	0.00232776	0.127356	0.721401	Inf	5.75218	4.56815	0
TRINITY_DN17188_c0_g1_i5_17	jcu:105646746	K12640	CYP85A2, BR6OX2	brassinosteroid-6-oxidase 2	0.352821	0.321165	1.33839	2.66695	2.80184	0.331527	0.540877
15. alpha-Linolenic acid metabolism
TRINITY_DN18466_c0_g1_i1_18	sind:105159874	K14674	TGL4	TAG lipase / steryl ester hydrolase / phospholipase A2 / LPA acyltransferase	0.937097	2.10246	0.988818	1.07498	0.930144	1.06185	1.27792
TRINITY_DN13142_c0_g2_i1_2	tcc:TCM_033962	K01723	AOS	hydroperoxide dehydratase	0.193241	0.591073	0.56328	0.836356	0.844824	1.47583	1.25638
TRINITY_DN13787_c0_g1_i2_4	vvi:100267750	K01723	AOS	hydroperoxide dehydratase	0.440197	1.16928	0.984074	0.614512	0.536214	0.492055	0.646556
TRINITY_DN16772_c0_g1_i1_14	pxb:103938818	K10528	HPL	hydroperoxide lyase	0.365538	1.04257	1.11873	1.1766	1.22483	1.21063	0.866601
TRINITY_DN17012_c0_g1_i1_23	sind:105177940	K10526	OPCL1	OPC-8:0 CoA ligase 1	1.14337	2.23729	1.8952	0.900784	1.8191	0.726516	1.74288
TRINITY_DN21807_c0_g1_i11_27	vvi:100254380	K10529	DOX1	alpha-dioxygenase	1.9854	3.55935	1.94969	0.869539	0.91089	1.16506	4.90663
TRINITY_DN23235_c1_g1_i9_10	tcc:TCM_006136	K05894	OPR	12-oxophytodienoic acid reductase	0.0642583	0.795502	1.37761	1.45082	0.459407	0.668592	0.267193
TRINITY_DN8481_c0_g1_i1_22	vvi:100262732	K05894	OPR	12-oxophytodienoic acid reductase	1.67759	4.21917	2.07811	0.597481	2.08173	0.419533	0.883169
TRINITY_DN17691_c0_g1_i2_15	sind:105177940	K10526	OPCL1	OPC-8:0 CoA ligase 1	1.46551	2.24628	1.12145	0.334951	1.72377	0.734755	0.267305
TRINITY_DN18902_c0_g2_i1_27	sind:105161302	K05894	OPR	12-oxophytodienoic acid reductase	0.205191	0.710248	3.11385	3.51679	2.1838	2.62215	1.5
TRINITY_DN19704_c0_g1_i21_19	vvi:100254380	K10529	DOX1	alpha-dioxygenase	0		0.0482238	1.17382	0.752252	0.922182	1.86145
TRINITY_DN22421_c0_g1_i5_10	vvi:100254380	K10529	DOX1	alpha-dioxygenase	0.000132802	0.6416	0.23575	0.742925	0.35832	0.592349
TRINITY_DN22795_c0_g1_i4_12	adu:107490985	K10529	DOX1	alpha-dioxygenase	0.00677537	3.64093	2.12679	1.4792	0.401913	1.24114	0.405194
TRINITY_DN22795_c0_g2_i1_12	vvi:100254380	K10529	DOX1	alpha-dioxygenase	0		Inf	1.59213	0.196302	Inf
TRINITY_DN22967_c1_g2_i19_4	vvi:100254380	K10529	DOX1	alpha-dioxygenase	0.0320057	0.504796	0.301891	0.770551	0.568998	0.793718	0.615616
TRINITY_DN18509_c0_g2_i1_12	vvi:100267750	K01723	AOS	hydroperoxide dehydratase	0.088415	0.777798	0.865722	0.834418	0.62687	0.473516	0.334985
TRINITY_DN18952_c0_g1_i2_26	sind:105177940	K10526	OPCL1	OPC-8:0 CoA ligase 1	1.36751	3.91498	2.37274	1.66486	0.334433	1.00686	1.97371
TRINITY_DN48277_c0_g1_i2_29	pxb:103947146	K10525	AOC	allene oxide cyclase	1.25	3.45509	5.16646	3.41636	1.6234	0.723402	1.45088
TRINITY_DN18644_c0_g1_i9_13	pmum:103334342	K07513	ACAA1	acetyl-CoA acyltransferase 1	0.207569	1.29263	1.90696	1.56249	0.563602	0.987338	0.322859
TRINITY_DN22866_c0_g1_i8_9	pmum:103334342	K07513	ACAA1	acetyl-CoA acyltransferase 1	0		0.350946		Inf
TRINITY_DN23231_c0_g1_i13_16	pmum:103334342	K07513	ACAA1	acetyl-CoA acyltransferase 1	3.32	1.8059	1.44712	1.2423	0.966404	0.908051	1.15677
TRINITY_DN43519_c0_g1_i3_21	bze:COCCADRAFT_22650	K07513	ACAA1	acetyl-CoA acyltransferase 1					Inf	1.7205	0.429695
TRINITY_DN28110_c0_g1_i1_29	bfu:BC1G_00632	K07513	ACAA1	acetyl-CoA acyltransferase 1	Inf	1.26228	2.27913	0.870627	0.192537	0.453788	0.55146
TRINITY_DN27320_c1_g1_i22_11	pmum:103334342	K07513	ACAA1	acetyl-CoA acyltransferase 1	2.31394	0.552263	2.22584	6.43956	2.7625	0.576479	0
TRINITY_DN17991_c0_g1_i5_12	nnu:104613189	K00232	E1.3.3.6, ACOX1, ACOX3	acyl-CoA oxidase	0.975641	10.5006	1.82129	1.33538	0.621559	1.81248	0.0825727
TRINITY_DN28694_c0_g1_i27_14	sind:105164352	K00232	E1.3.3.6, ACOX1, ACOX3	acyl-CoA oxidase	0.350419	1.3346	0.934984	1.21231	1.19029	0.88241	1.32058
TRINITY_DN28750_c0_g1_i1_5	bfu:BC1G_08482	K00232	E1.3.3.6, ACOX1, ACOX3	acyl-CoA oxidase		Inf	0.193183	0.619302	0.133788	0
TRINITY_DN35254_c0_g1_i1_7	pno:SNOG_05063	K00232	E1.3.3.6, ACOX1, ACOX3	acyl-CoA oxidase							0.267895
TRINITY_DN47464_c0_g3_i1_7	pte:PTT_10761	K00232	E1.3.3.6, ACOX1, ACOX3	acyl-CoA oxidase	Inf		1.05851	0.59912	0.345745	0.740197	0.297592
TRINITY_DN23361_c0_g1_i1_29	mbe:MBM_00470	K00232	E1.3.3.6, ACOX1, ACOX3	acyl-CoA oxidase	Inf	2.01372	2.17796	0.114779	0.172946	0.288158	Inf
TRINITY_DN23035_c0_g1_i13_12	cit:102613384	K00232	E1.3.3.6, ACOX1, ACOX3	acyl-CoA oxidase	0.021189	1.55714	8.50867	3.06328	1.40992	0.103329	0.0817024
TRINITY_DN26429_c0_g1_i17_11	sind:105164352	K00232	E1.3.3.6, ACOX1, ACOX3	acyl-CoA oxidase	1.41418	1.68471	2.13043	0.816846	1.17988	0.190766	3.13237
TRINITY_DN22156_c0_g1_i3_22	nnu:104598910	K10527	MFP2	enoyl-CoA hydratase/3-hydroxyacyl-CoA dehydrogenase	0.547237	0.988125	1.03851	1.13028	1.15048	1.33223	2.71857
TRINITY_DN22926_c2_g1_i3_4	tcc:TCM_037853	K10527	MFP2	enoyl-CoA hydratase/3-hydroxyacyl-CoA dehydrogenase	0.214035	0.837525	1.06853	0.936547	1.01226	1.04447	1.29935
TRINITY_DN18663_c0_g1_i1_10	rcu:8277438	K16818	DAD1	phospholipase A1	0.00604635	3.09473	0.529609	0.344519
TRINITY_DN19700_c0_g1_i1_12	rcu:8277438	K16818	DAD1	phospholipase A1	0	0	0	0.999104	0.320792	1.35773	0.31552
TRINITY_DN25387_c0_g1_i1_25	vvi:100243777	K01047	PLA2G, SPLA2	secretory phospholipase A2	0.339167	0.738867	1.20432	0.981667	1.02456	0.76581	0.554084
TRINITY_DN41107_c0_g1_i1_21	pxb:103942742	K16342	PLA2G4, CPLA2	cytosolic phospholipase A2						3.78082	2.32378
TRINITY_DN18899_c1_g1_i1_20	tcc:TCM_029150	K00454	LOX2S	lipoxygenase	1.05711	1.81334	1.7666	1.10068	1.26307	0.433309	2.21373
TRINITY_DN19602_c0_g1_i1_15	jcu:105644143	K00454	LOX2S	lipoxygenase	1.85271	0.785616	0.429075	0.795678	0.892876	1.12777	3.23746
TRINITY_DN21076_c3_g1_i2_5	sot:102597498	K00454	LOX2S	lipoxygenase	1.21801	1.98854	2.11068	1.03636	1.25836	0.503025	1.87613
TRINITY_DN23174_c0_g1_i2_9	pxb:103945829	K00454	LOX2S	lipoxygenase	3.80715	1.21215	0.0850355	1.00291	0	0.66831
TRINITY_DN23448_c0_g1_i1_1	vvi:100257867	K00454	LOX2S	lipoxygenase	0.0166505	0.885484	1.04607	0.654922	0.540156	1.29889	1.8242
TRINITY_DN23563_c0_g2_i1_28	cic:CICLE_v10014202mg	K00454	LOX2S	lipoxygenase	0	0.512124	Inf		0.0864428	0.0735278	0.291642
TRINITY_DN23848_c0_g2_i1_15	vvi:100243312	K00454	LOX2S	lipoxygenase	1.42043	2.63345	0.646104	0.812309	1.70711	1.05786	0
TRINITY_DN24008_c1_g2_i1_12	nnu:104603494	K00454	LOX2S	lipoxygenase	0.944042	1.75718	0.881127	1.55468	0.76138	1.05164	0.221422
TRINITY_DN17255_c0_g1_i12_6	sot:102597498	K00454	LOX2S	lipoxygenase	3.69376	0.656174	3.88596	1.54437	2.35355	0.722523	2.44656
TRINITY_DN18834_c0_g2_i1_13	tcc:TCM_029150	K00454	LOX2S	lipoxygenase	1.19595	0.429316	3.14559	5.37469	1.76794	0.19233	1.24159
TRINITY_DN19523_c2_g1_i1_25	sot:102597498	K00454	LOX2S	lipoxygenase	0.520254	1.74433	1.47556	0.861769	1.31632	0.392162	2.72748
TRINITY_DN22261_c0_g1_i16_22	sind:105157809	K00454	LOX2S	lipoxygenase	0.00674102	0.706714	1.70496	4.20041	0.713872	0.278752	0.808394
TRINITY_DN22408_c0_g2_i12_27	jcu:105628660	K00454	LOX2S	lipoxygenase	0.752984	1.35621	2.79091	4.62569	1.09204	1.15592	1.58687
TRINITY_DN26458_c0_g1_i16_14	cit:102622489	K00454	LOX2S	lipoxygenase	0.0604112	28.6509	1.69062	0.218126	1.12003	2.15852	1.88785
TRINITY_DN18834_c0_g1_i13_13	sot:102597498	K00454	LOX2S	lipoxygenase	0.245607	0.97312	1.70838	2.05773	0.973009	0.225996	1.70066
TRINITY_DN1877_c0_g1_i1_3	sind:105179807	K18857	ADH1	alcohol dehydrogenase class-P	0.584623	1.02714	0.744162	1.13557	1.05316	0.97226	2.24918
TRINITY_DN20990_c0_g1_i1_9	sind:105179807	K18857	ADH1	alcohol dehydrogenase class-P	0.0365493	1.18594	1.10373	3.05473	1.48852	2.28094	0
TRINITY_DN21427_c1_g1_i5_13	pop:POPTR_0007s03910g	K18857	ADH1	alcohol dehydrogenase class-P	2.43006	3.6805	1.37793	1.12728	1.26837	1.90953	1.05263
TRINITY_DN22194_c0_g1_i1_5	pop:POPTR_0007s03890g	K18857	ADH1	alcohol dehydrogenase class-P	1.49332	4.06146	1.31482	1.60098	1.24843	1.87431	1.08923
TRINITY_DN23036_c0_g1_i15_3	pop:POPTR_0007s03890g	K18857	ADH1	alcohol dehydrogenase class-P	2.40967	12.1068	0.883895	1.10564	0.937952	1.72817	1.86336
TRINITY_DN23770_c0_g2_i3_22	pop:POPTR_0007s03890g	K18857	ADH1	alcohol dehydrogenase class-P	2.27294	3.99309	1.38034	1.35236	1.07728	1.74002	1.98951
16. Linoleic acid metabolism
TRINITY_DN18466_c0_g1_i1_18	sind:105159874	K14674	TGL4	TAG lipase / steryl ester hydrolase / phospholipase A2 / LPA acyltransferase	0.937097	2.10246	0.988818	1.07498	0.930144	1.06185	1.27792
TRINITY_DN25387_c0_g1_i1_25	vvi:100243777	K01047	PLA2G, SPLA2	secretory phospholipase A2	0.339167	0.738867	1.20432	0.981667	1.02456	0.76581	0.554084
TRINITY_DN41107_c0_g1_i1_21	pxb:103942742	K16342	PLA2G4, CPLA2	cytosolic phospholipase A2						3.78082	2.32378
TRINITY_DN18899_c1_g1_i1_20	tcc:TCM_029150	K00454	LOX2S	lipoxygenase	1.05711	1.81334	1.7666	1.10068	1.26307	0.433309	2.21373
TRINITY_DN19602_c0_g1_i1_15	jcu:105644143	K00454	LOX2S	lipoxygenase	1.85271	0.785616	0.429075	0.795678	0.892876	1.12777	3.23746
TRINITY_DN21076_c3_g1_i2_5	sot:102597498	K00454	LOX2S	lipoxygenase	1.21801	1.98854	2.11068	1.03636	1.25836	0.503025	1.87613
TRINITY_DN23174_c0_g1_i2_9	pxb:103945829	K00454	LOX2S	lipoxygenase	3.80715	1.21215	0.0850355	1.00291	0	0.66831
TRINITY_DN23448_c0_g1_i1_1	vvi:100257867	K00454	LOX2S	lipoxygenase	0.0166505	0.885484	1.04607	0.654922	0.540156	1.29889	1.8242
TRINITY_DN23563_c0_g2_i1_28	cic:CICLE_v10014202mg	K00454	LOX2S	lipoxygenase	0	0.512124	Inf		0.0864428	0.0735278	0.291642
TRINITY_DN23848_c0_g2_i1_15	vvi:100243312	K00454	LOX2S	lipoxygenase	1.42043	2.63345	0.646104	0.812309	1.70711	1.05786	0
TRINITY_DN24008_c1_g2_i1_12	nnu:104603494	K00454	LOX2S	lipoxygenase	0.944042	1.75718	0.881127	1.55468	0.76138	1.05164	0.221422
TRINITY_DN17255_c0_g1_i12_6	sot:102597498	K00454	LOX2S	lipoxygenase	3.69376	0.656174	3.88596	1.54437	2.35355	0.722523	2.44656
TRINITY_DN18834_c0_g2_i1_13	tcc:TCM_029150	K00454	LOX2S	lipoxygenase	1.19595	0.429316	3.14559	5.37469	1.76794	0.19233	1.24159
TRINITY_DN19523_c2_g1_i1_25	sot:102597498	K00454	LOX2S	lipoxygenase	0.520254	1.74433	1.47556	0.861769	1.31632	0.392162	2.72748
TRINITY_DN22261_c0_g1_i16_22	sind:105157809	K00454	LOX2S	lipoxygenase	0.00674102	0.706714	1.70496	4.20041	0.713872	0.278752	0.808394
TRINITY_DN22408_c0_g2_i12_27	jcu:105628660	K00454	LOX2S	lipoxygenase	0.752984	1.35621	2.79091	4.62569	1.09204	1.15592	1.58687
TRINITY_DN26458_c0_g1_i16_14	cit:102622489	K00454	LOX2S	lipoxygenase	0.0604112	28.6509	1.69062	0.218126	1.12003	2.15852	1.88785
TRINITY_DN18834_c0_g1_i13_13	sot:102597498	K00454	LOX2S	lipoxygenase	0.245607	0.97312	1.70838	2.05773	0.973009	0.225996	1.70066
TRINITY_DN19958_c0_g1_i2_12	rcu:8261460	K15718	LOX1_5	linoleate 9S-lipoxygenase	0.227908	1.22278	1.28215	0.941925	1.00872	0.875789	0.907296
TRINITY_DN21346_c0_g1_i6_25	vvi:100232917	K15718	LOX1_5	linoleate 9S-lipoxygenase	3.08013	0.364403	0.760188	1.88657	0.336983	0
TRINITY_DN22552_c0_g1_i11_18	sind:105172350	K15718	LOX1_5	linoleate 9S-lipoxygenase	3.43203	1.2625	1.42869	1.2811	1.27482	1.2983	0.983061
TRINITY_DN22594_c0_g1_i8_23	vvi:100232917	K15718	LOX1_5	linoleate 9S-lipoxygenase	1.11618	1.00634	1.2118	0.459492	1.02082	0.369754	1.25964
TRINITY_DN24132_c0_g1_i4_12	tcc:TCM_026546	K15718	LOX1_5	linoleate 9S-lipoxygenase	1.03926	1.0523	1.08864	1.54891	0.989117	0.341369	0.957214
TRINITY_DN25293_c0_g1_i3_8	sot:102577714	K15718	LOX1_5	linoleate 9S-lipoxygenase	0.103912	1.69216	1.85503	1.74396	1.21165	1.09688	0.533639
TRINITY_DN25576_c1_g2_i5_10	mdm:103433950	K15718	LOX1_5	linoleate 9S-lipoxygenase	0.92498	0.509254	0.710621	0.649191	1.06758	0.768423	0
TRINITY_DN29499_c0_g1_i4_14	vvi:100232917	K15718	LOX1_5	linoleate 9S-lipoxygenase	1.37818	1.24077	1.03221	1.20222	0.921334	0.335177	1.19168
TRINITY_DN354_c0_g1_i1_4	vra:106761928	K15718	LOX1_5	linoleate 9S-lipoxygenase	Inf	Inf	0.598725	0.304715	0.66844	1.69765
TRINITY_DN45982_c1_g2_i1_29	sind:105172350	K15718	LOX1_5	linoleate 9S-lipoxygenase	0.242792	1.39803	1.39528	1.04266	1.3598	1.19181	1.16957
TRINITY_DN22822_c1_g1_i1_4	vvi:100232917	K15718	LOX1_5	linoleate 9S-lipoxygenase	1.19403	2.70667	1.28457	2.60984	1.49721	4.75157	4.4019
TRINITY_DN24703_c0_g3_i1_9	vvi:100232917	K15718	LOX1_5	linoleate 9S-lipoxygenase	0.42916	1.39295	1.2864	0.766379	2.07581	0.396483	2.7762
TRINITY_DN15988_c0_g1_i7_23	sind:105172350	K15718	LOX1_5	linoleate 9S-lipoxygenase	0.489223	0.830739	1.79081	2.9746	2.73933	2.12135	0.527568
17. Biosynthesis of unsaturated fatty acids
TRINITY_DN18644_c0_g1_i9_13	pmum:103334342	K07513	ACAA1	acetyl-CoA acyltransferase 1	0.207569	1.29263	1.90696	1.56249	0.563602	0.987338	0.322859
TRINITY_DN22866_c0_g1_i8_9	pmum:103334342	K07513	ACAA1	acetyl-CoA acyltransferase 1	0		0.350946		Inf
TRINITY_DN23231_c0_g1_i13_16	pmum:103334342	K07513	ACAA1	acetyl-CoA acyltransferase 1	3.32	1.8059	1.44712	1.2423	0.966404	0.908051	1.15677
TRINITY_DN43519_c0_g1_i3_21	bze:COCCADRAFT_22650	K07513	ACAA1	acetyl-CoA acyltransferase 1					Inf	1.7205	0.429695
TRINITY_DN28110_c0_g1_i1_29	bfu:BC1G_00632	K07513	ACAA1	acetyl-CoA acyltransferase 1	Inf	1.26228	2.27913	0.870627	0.192537	0.453788	0.55146
TRINITY_DN27320_c1_g1_i22_11	pmum:103334342	K07513	ACAA1	acetyl-CoA acyltransferase 1	2.31394	0.552263	2.22584	6.43956	2.7625	0.576479	0
TRINITY_DN17991_c0_g1_i5_12	nnu:104613189	K00232	E1.3.3.6, ACOX1, ACOX3	acyl-CoA oxidase	0.975641	10.5006	1.82129	1.33538	0.621559	1.81248	0.0825727
TRINITY_DN28694_c0_g1_i27_14	sind:105164352	K00232	E1.3.3.6, ACOX1, ACOX3	acyl-CoA oxidase	0.350419	1.3346	0.934984	1.21231	1.19029	0.88241	1.32058
TRINITY_DN28750_c0_g1_i1_5	bfu:BC1G_08482	K00232	E1.3.3.6, ACOX1, ACOX3	acyl-CoA oxidase		Inf	0.193183	0.619302	0.133788	0
TRINITY_DN35254_c0_g1_i1_7	pno:SNOG_05063	K00232	E1.3.3.6, ACOX1, ACOX3	acyl-CoA oxidase							0.267895
TRINITY_DN47464_c0_g3_i1_7	pte:PTT_10761	K00232	E1.3.3.6, ACOX1, ACOX3	acyl-CoA oxidase	Inf		1.05851	0.59912	0.345745	0.740197	0.297592
TRINITY_DN23361_c0_g1_i1_29	mbe:MBM_00470	K00232	E1.3.3.6, ACOX1, ACOX3	acyl-CoA oxidase	Inf	2.01372	2.17796	0.114779	0.172946	0.288158	Inf
TRINITY_DN23035_c0_g1_i13_12	cit:102613384	K00232	E1.3.3.6, ACOX1, ACOX3	acyl-CoA oxidase	0.021189	1.55714	8.50867	3.06328	1.40992	0.103329	0.0817024
TRINITY_DN26429_c0_g1_i17_11	sind:105164352	K00232	E1.3.3.6, ACOX1, ACOX3	acyl-CoA oxidase	1.41418	1.68471	2.13043	0.816846	1.17988	0.190766	3.13237
TRINITY_DN13880_c0_g1_i1_24	obr:102720576	K10251	HSD17B12, KAR, IFA38	17beta-estradiol 17-dehydrogenase / very-long-chain 3-oxoacyl-CoA reductase	3.58545	0	0			Inf
TRINITY_DN20516_c0_g1_i1_29	mbe:MBM_06633	K10251	HSD17B12, KAR, IFA38	17beta-estradiol 17-dehydrogenase / very-long-chain 3-oxoacyl-CoA reductase	Inf	1.65163	1.02443	0.593899	0.303239	0.53014	1.08397
TRINITY_DN2927_c0_g1_i1_22	pmum:103321886	K10251	HSD17B12, KAR, IFA38	17beta-estradiol 17-dehydrogenase / very-long-chain 3-oxoacyl-CoA reductase	4.29924	2.55857	0.604919	1.04118	1.00526	0.939093	0.324705
TRINITY_DN18021_c0_g1_i9_25	vvi:100256759	K01068	ACOT1_2_4	acyl-coenzyme A thioesterase 1/2/4	1.69017	1.18598	1.53446	1.33383	0.481188	28.2468	Inf
TRINITY_DN19822_c0_g1_i3_4	gra:105788887	K10703	PHS1, PAS2	very-long-chain (3R)-3-hydroxyacyl-CoA dehydratase	0.952379	1.17206	2.78148	1.1262	1.31518	1.57902	4.27871
TRINITY_DN22301_c0_g1_i2_5	pvu:PHAVU_011G067100g	K10703	PHS1, PAS2	very-long-chain (3R)-3-hydroxyacyl-CoA dehydratase	0.973366	1.26259	0.615761	0.88711	0.936299	2.64107	0.271212
TRINITY_DN37037_c0_g1_i2_21	pte:PTT_07276	K10703	PHS1, PAS2	very-long-chain (3R)-3-hydroxyacyl-CoA dehydratase						0	2.43526
TRINITY_DN51411_c0_g1_i1_21	pte:PTT_16464	K10258	TER, TSC13, CER10	very-long-chain enoyl-CoA reductase							Inf
TRINITY_DN11955_c0_g1_i1_29	mbe:MBM_07029	K10703	PHS1, PAS2	very-long-chain (3R)-3-hydroxyacyl-CoA dehydratase	0	2.53642	1.97127	0.454255	0.276365	0.0817465	0.750716
TRINITY_DN17351_c0_g1_i2_22	nnu:104594555	K10258	TER, TSC13, CER10	very-long-chain enoyl-CoA reductase	3.12264	2.02933	1.23848	1.46608	1.3894	1.06211	0.199155
TRINITY_DN21482_c0_g1_i4_16	nnu:104594622	K10703	PHS1, PAS2	very-long-chain (3R)-3-hydroxyacyl-CoA dehydratase	5.13548	2.93439	1.51797	1.32399	1.28274	1.01354	1.59264
TRINITY_DN31479_c0_g1_i1_28	tmn:UCRPA7_3775	K10246	ELO3	fatty acid elongase 3	10.6307	1.89935	1.09871	0.678996	0.333414	0.40367	0.849318
TRINITY_DN56404_c0_g1_i1_29	mbe:MBM_02606	K10258	TER, TSC13, CER10	very-long-chain enoyl-CoA reductase	2.38157	0.800017	1.45994	0.691193	0.243638	0.389731	0.554256
TRINITY_DN67656_c0_g1_i1_29	mbe:MBM_08440	K10246	ELO3	fatty acid elongase 3	1.20113	1.65756	0.913935	0.473949	0.23304	0.43561	0.907307
TRINITY_DN18534_c0_g1_i1_21	mbe:MBM_08304	K10256	FAD2	omega-6 fatty acid desaturase / acyl-lipid omega-6 desaturase (Delta-12 desaturase)						0.412338	5.39424
TRINITY_DN44232_c0_g1_i3_21	bze:COCCADRAFT_95357	K10256	FAD2	omega-6 fatty acid desaturase / acyl-lipid omega-6 desaturase (Delta-12 desaturase)							0.3656
TRINITY_DN44232_c1_g3_i2_21	bze:COCCADRAFT_95357	K10256	FAD2	omega-6 fatty acid desaturase / acyl-lipid omega-6 desaturase (Delta-12 desaturase)					0	0.205873	0.498966
TRINITY_DN44930_c0_g2_i1_21	bsc:COCSADRAFT_263376	K10256	FAD2	omega-6 fatty acid desaturase / acyl-lipid omega-6 desaturase (Delta-12 desaturase)	Inf	Inf	0	0	1.35522	0.372295	0.439193
TRINITY_DN48781_c0_g4_i1_7	pno:SNOG_01362	K10256	FAD2	omega-6 fatty acid desaturase / acyl-lipid omega-6 desaturase (Delta-12 desaturase)	1.69079			0	0	1.09963	0.351509
TRINITY_DN52458_c0_g1_i1_29	bsc:COCSADRAFT_263376	K10256	FAD2	omega-6 fatty acid desaturase / acyl-lipid omega-6 desaturase (Delta-12 desaturase)	Inf		0	0		0.164746	0.499978
TRINITY_DN6848_c0_g1_i1_5	mbe:MBM_04489	K10256	FAD2	omega-6 fatty acid desaturase / acyl-lipid omega-6 desaturase (Delta-12 desaturase)	Inf	2.69319	1.23597	0.473487	0.389585	0.622114	1.20265
TRINITY_DN17509_c0_g1_i1_29	mbe:MBM_08304	K10256	FAD2	omega-6 fatty acid desaturase / acyl-lipid omega-6 desaturase (Delta-12 desaturase)	4.25037	7.69794	1.46023	0.609561	0.28194	0.449951	0.814422
TRINITY_DN34120_c0_g1_i1_21	bor:COCMIDRAFT_100225	K00507	SCD, desC	stearoyl-CoA desaturase (Delta-9 desaturase)						0	3.50899
TRINITY_DN45906_c0_g1_i1_29	bfu:BC1G_13792	K00507	SCD, desC	stearoyl-CoA desaturase (Delta-9 desaturase)	5.13606	1.61265	1.61401	0.689269	0.218071	0.518695	0.771418
TRINITY_DN5150_c0_g1_i1_4	sce:YGL055W	K00507	SCD, desC	stearoyl-CoA desaturase (Delta-9 desaturase)			0	0	0	0
TRINITY_DN5150_c0_g2_i1_4	sce:YGL055W	K00507	SCD, desC	stearoyl-CoA desaturase (Delta-9 desaturase)	Inf	0.339632	0.0229434	0.0090786	0	0.079973
TRINITY_DN18699_c0_g2_i1_16	tcc:TCM_019858	K03921	FAB2, SSI2, desA1	acyl-[acyl-carrier-protein] desaturase	1.9523	2.14865	0.865828	1.24718	0.939715	1.23165	0.739727
TRINITY_DN18907_c1_g1_i12_18	nnu:104586995	K03921	FAB2, SSI2, desA1	acyl-[acyl-carrier-protein] desaturase	0.0121948	1.21561	0.945404	0.762902	0.854779	1.07209	1.05329
TRINITY_DN22086_c0_g2_i1_1	fve:101300411	K03921	FAB2, SSI2, desA1	acyl-[acyl-carrier-protein] desaturase	0.175572	0.871207	0.884794	1.05356	1.03601	1.10052	0.755585
TRINITY_DN29312_c0_g1_i1_16	jcu:105629158	K03921	FAB2, SSI2, desA1	acyl-[acyl-carrier-protein] desaturase	Inf	Inf	0.419972
TRINITY_DN11788_c0_g1_i1_6	pop:POPTR_0013s05560g	K00059	fabG	3-oxoacyl-[acyl-carrier protein] reductase	2.20378	2.68367	2.44538	6.19573	1.31197	0.785948	0.765817
TRINITY_DN41914_c0_g1_i8_21	bcom:BAUCODRAFT_32509	K00059	fabG	3-oxoacyl-[acyl-carrier protein] reductase				0		0.823432	0.492857
TRINITY_DN22578_c0_g3_i1_23	nnu:104591645	K00059	fabG	3-oxoacyl-[acyl-carrier protein] reductase	0.231527	2.65397	0.0496156	0.626773	0.541515	Inf
18. Phenylalanine, tyrosine and tryptophan biosynthesis
TRINITY_DN32176_c0_g2_i1_7	pte:PTT_08476	K00838	ARO8	aromatic amino acid aminotransferase I / 2-aminoadipate transaminase						0	0.0387009
TRINITY_DN14307_c0_g1_i5_20	gra:105764130	K14454	GOT1	aspartate aminotransferase, cytoplasmic	0.239976	1.04196	1.1192	1.20437	1.29615	1.2048	1.07484
TRINITY_DN20622_c0_g1_i8_16	vvi:100268005	K14454	GOT1	aspartate aminotransferase, cytoplasmic	1.07447	2.05813	1.1904	1.08253	1.10761	1.02626	1.07789
TRINITY_DN26295_c0_g1_i3_11	sind:105165617	K14455	GOT2	aspartate aminotransferase, mitochondrial	0.226617	0.846299	0.906463	0.999381	0.959839	0.752049	0.797031
TRINITY_DN27622_c0_g1_i1_27	ssl:SS1G_03827	K14455	GOT2	aspartate aminotransferase, mitochondrial		2.75674	Inf	Inf	0	0
TRINITY_DN12510_c0_g2_i1_27	gra:105764130	K14454	GOT1	aspartate aminotransferase, cytoplasmic	0.206839	5.06862	0.369387	0.779073	1.14212	2.93227	0.685589
TRINITY_DN22092_c0_g4_i1_23	pop:POPTR_0018s08910g	K14454	GOT1	aspartate aminotransferase, cytoplasmic	4.56399	3.27182	1.54239	Inf	1.24301	0.469649	2.77934
TRINITY_DN21471_c0_g1_i6_13	pop:POPTR_0011s11570g	K00815	TAT	tyrosine aminotransferase	0.08122	0.681747	0.871568	1.31545	1.2888	1.44544	1.01984
TRINITY_DN25899_c2_g2_i7_8	sind:105178558	K00815	TAT	tyrosine aminotransferase	1.25213	2.15144	0.886712	0.670001	0.931058	0.976606
TRINITY_DN46295_c0_g1_i9_7	pop:POPTR_0011s11570g	K00815	TAT	tyrosine aminotransferase	0.125554	0.816252	0.756175	1.62258	1.33767	1.45856	1.15527
TRINITY_DN14076_c0_g1_i2_24	nnu:104603298	K01850	E5.4.99.5	chorismate mutase	0.924095	0.849278	1.02765	0.967496	1.4117	0.166514	1.40703
TRINITY_DN14804_c0_g1_i2_15	vvi:100266919	K00891	E2.7.1.71, aroK, aroL	shikimate kinase	1.59755	0.906903	2.06797	1.0075	1.22286	0.842152	3.04136
TRINITY_DN15155_c0_g1_i1_15	nnu:104603298	K01850	E5.4.99.5	chorismate mutase	1.01387	1.01401	1.37733	1.51388	0.836186	0.392601	1.59456
TRINITY_DN16154_c0_g1_i2_23	nnu:104603298	K01850	E5.4.99.5	chorismate mutase	1.77204	1.14032	0.81111	0.955575	1.01681	0.20125	1.97107
TRINITY_DN17500_c0_g1_i1_13	cic:CICLE_v10015131mg	K05359	ADT, PDT	arogenate/prephenate dehydratase	1.88096	0.794563	1.13358	0.499332	1.69957	0.189304	0.811897
TRINITY_DN17865_c0_g1_i7_20	vvi:100267022	K05359	ADT, PDT	arogenate/prephenate dehydratase	3.54758	0.91926	0.879999	1.407	0.742708	0.72858	0.55142
TRINITY_DN18509_c0_g1_i1_1	vvi:100266919	K00891	E2.7.1.71, aroK, aroL	shikimate kinase	0.219476	0.774808	2.38368	1.47408	1.5991	0.949945	0.498905
TRINITY_DN19257_c1_g1_i8_24	sot:102605098	K15227	TYRAAT	arogenate dehydrogenase (NADP+), plant	1.38357	0.383289	0.993906	0.693105	0.387356	0.992458	0.615458
TRINITY_DN19378_c0_g2_i3_13	sot:102589491	K01736	aroC	chorismate synthase	0.503631	0.475379	0.756418	2.90682	1.39916	0.616341	0.430224
TRINITY_DN20392_c1_g1_i11_17	sot:102605098	K15227	TYRAAT	arogenate dehydrogenase (NADP+), plant	0.652187	0.168587	0.60292	0.928433	2.85599	0.0953628	0
TRINITY_DN20571_c0_g1_i9_20	jcu:105647613	K13832	aroDE, DHQ-SDH	3-dehydroquinate dehydratase / shikimate dehydrogenase	1.07932	3.40185	0.946713	1.9843	1.4581	1.3074	0.929435
TRINITY_DN20908_c1_g2_i1_25	sind:105169982	K05359	ADT, PDT	arogenate/prephenate dehydratase	2.96908	0.73012	1.2996	4.41853	2.48664	0.352092	0.153869
TRINITY_DN21451_c0_g1_i9_13	jcu:105647613	K13832	aroDE, DHQ-SDH	3-dehydroquinate dehydratase / shikimate dehydrogenase	0.0104996		Inf	0.997986	0.164287	0.804695	2.53585
TRINITY_DN21696_c0_g1_i7_12	sot:102605098	K15227	TYRAAT	arogenate dehydrogenase (NADP+), plant	0.0130986	0	0.527739	5.085	0
TRINITY_DN22469_c0_g1_i13_16	spen:107023688	K13832	aroDE, DHQ-SDH	3-dehydroquinate dehydratase / shikimate dehydrogenase	4.38188	1.09682	0.906492	0.84063	3.29405	0.506766	1.38203
TRINITY_DN23392_c1_g2_i4_28	jcu:105647613	K13832	aroDE, DHQ-SDH	3-dehydroquinate dehydratase / shikimate dehydrogenase	0.83181	2.16417	0.716965	1.62148	1.23087	0.97772	0.909098
TRINITY_DN23935_c0_g1_i5_10	nnu:104587717	K05359	ADT, PDT	arogenate/prephenate dehydratase	1.54075	0.739037	0.705811	1.19389	1.03157	0.619267	0.456895
TRINITY_DN24500_c1_g1_i1_26	pop:POPTR_0005s04490g	K13832	aroDE, DHQ-SDH	3-dehydroquinate dehydratase / shikimate dehydrogenase	1.82173	4.10451	1.99297	1.7246	1.89211	1.7468	1.14048
TRINITY_DN28036_c0_g2_i8_14	pop:POPTR_0010s02070g	K13832	aroDE, DHQ-SDH	3-dehydroquinate dehydratase / shikimate dehydrogenase	3.1466	1.09896	1.51259	1.08526	1.33342	0.861289	1.17791
TRINITY_DN28143_c0_g1_i1_14	vvi:100267022	K05359	ADT, PDT	arogenate/prephenate dehydratase	1.04717	1.57609	1.10871	1.02269	1.24074	0.440614	1.01153
TRINITY_DN28143_c0_g2_i1_14	nnu:104587717	K05359	ADT, PDT	arogenate/prephenate dehydratase	0.0448475	0.492653	0.107066	0.691853	0.923495	0.507192	1.11518
TRINITY_DN29354_c0_g1_i1_5	bfu:BC1G_06553	K04518	pheA2	prephenate dehydratase		Inf		Inf	0	0.827612
TRINITY_DN43160_c0_g2_i1_7	pper:PRUPE_ppa005795mg	K01736	aroC	chorismate synthase	0.469072	1.07272	4.95185	4.16091	1.80689	0.346213	0.410836
TRINITY_DN44612_c0_g1_i1_21	pte:PTT_04545	K13830	ARO1	pentafunctional AROM polypeptide	0		0			0.360926	2.59277
TRINITY_DN47695_c0_g2_i1_29	nnu:104587717	K05359	ADT, PDT	arogenate/prephenate dehydratase	2.37198	0.749111	1.39553	1.33867	0.891681	0.780561	0.437515
TRINITY_DN52591_c0_g1_i1_7	bcom:BAUCODRAFT_65885	K13501	TRP1	anthranilate synthase / indole-3-glycerol phosphate synthase / phosphoribosylanthranilate isomerase							0
TRINITY_DN9174_c0_g2_i1_21	bcom:BAUCODRAFT_65885	K13501	TRP1	anthranilate synthase / indole-3-glycerol phosphate synthase / phosphoribosylanthranilate isomerase							Inf
TRINITY_DN17140_c0_g1_i11_5	vvi:100266919	K00891	E2.7.1.71, aroK, aroL	shikimate kinase	3.21829	0.205356	0.236397	1.27878	1.35013	5.66194	0.0284796
TRINITY_DN18387_c0_g1_i4_12	nnu:104603298	K01850	E5.4.99.5	chorismate mutase	0.315859	0.714041	0.780075	1.13882	1.21092	0.161605	1.87081
TRINITY_DN20236_c0_g3_i1_12	pmum:103326692	K05359	ADT, PDT	arogenate/prephenate dehydratase	17.5164	1.22148	0.161834	0.282359	0	2.01491	0.957715
TRINITY_DN25789_c0_g1_i1_27	bor:COCMIDRAFT_8170	K01735	aroB	3-dehydroquinate synthase	6.39358	1.53647	0.979132	0.492873	0.158675	0.928281	2.4014
TRINITY_DN29370_c0_g1_i26_14	jcu:105647613	K13832	aroDE, DHQ-SDH	3-dehydroquinate dehydratase / shikimate dehydrogenase	0.0547376	1.0034	Inf	Inf	0	1.76533	24.3477
TRINITY_DN19207_c0_g2_i15_6	vvi:100242676	K13832	aroDE, DHQ-SDH	3-dehydroquinate dehydratase / shikimate dehydrogenase	2.6377	2.36799	1.0475	2.09451	1.55908	0.758996	4.11475
TRINITY_DN24485_c2_g5_i1_22	sind:105165939	K01626	E2.5.1.54, aroF, aroG, aroH	3-deoxy-7-phosphoheptulonate synthase	1.41941	0.472947	1.75973	1.1811	1.18653	0.5682	0.713142
TRINITY_DN26034_c0_g1_i1_5	ssl:SS1G_04739	K01626	E2.5.1.54, aroF, aroG, aroH	3-deoxy-7-phosphoheptulonate synthase		2.01918	Inf	0.165465	0	0
TRINITY_DN39539_c0_g1_i2_21	pte:PTT_08612	K01626	E2.5.1.54, aroF, aroG, aroH	3-deoxy-7-phosphoheptulonate synthase			0	0		0.367481	2.53027
TRINITY_DN47995_c0_g1_i1_21	pno:SNOG_02108	K01626	E2.5.1.54, aroF, aroG, aroH	3-deoxy-7-phosphoheptulonate synthase							Inf
TRINITY_DN23948_c0_g1_i1_5	mbe:MBM_02667	K01694	TRP	tryptophan synthase			Inf	0	0	Inf
TRINITY_DN24448_c0_g1_i3_22	sind:105163328	K01695	trpA	tryptophan synthase alpha chain	0.343764	1.08825	1.0142	0.950989	1.10632	1.08433	0.699068
TRINITY_DN24601_c0_g1_i9_10	sind:105163328	K01695	trpA	tryptophan synthase alpha chain	0.0990309	1.08081	0.96382	0.595519	1.12029	1.14633	0.704946
TRINITY_DN24284_c0_g1_i6_8	vvi:100250414	K01696	trpB	tryptophan synthase beta chain	0.0726654	3.40997	1.39348	1.35624	0.970573	1.06621	0.669695
TRINITY_DN27607_c0_g1_i2_14	vvi:100250414	K01696	trpB	tryptophan synthase beta chain	0.0749978	4.30002	1.56809	1.42788	0.889454	1.04216	0.716825
TRINITY_DN18585_c0_g1_i2_14	pte:PTT_08159	K00211	TYR1	prephenate dehydrogenase (NADP+)	0		Inf			0.56584	2.12596
TRINITY_DN19309_c1_g1_i13_20	vvi:100245826	K15849	PAT, AAT	bifunctional aspartate aminotransferase and glutamate/aspartate-prephenate aminotransferase	1.55424	5.84286	0.572092	1.22051	0.774983	1.31496	0.978984
TRINITY_DN14983_c0_g1_i8_20	pvu:PHAVU_004G083900g	K00817	hisC	histidinol-phosphate aminotransferase	1.65695	0.38395	0.183944	1.621	0.64049	1.96374	0.750573
TRINITY_DN15518_c0_g2_i1_9	pper:PRUPE_ppa006306mg	K00817	hisC	histidinol-phosphate aminotransferase	0.0622988	1.62791	0.265426	1.04106	4.32981	0.66387	0.59993
TRINITY_DN16029_c0_g1_i5_6	vvi:100255576	K00817	hisC	histidinol-phosphate aminotransferase	7.32304	19.6669	5.42522	1.7157	0.737048	0.886174	1.68352

[truncated: 1 more sheets: Table S11]
